# Supplementary material for: Genome-wide association study identifies loci and candidate genes for RVA parameters in wheat (Triticum aestivum L.)
Source: Front Plant Sci. 2024 Jul 22;15:1421924. doi: 10.3389/fpls.2024.1421924 (PMC11298398; doi:10.3389/fpls.2024.1421924)
Supplement: Supplementary Table 1 — The natural population of 214 wheat cultivars/lines. [file Table_1.xlsx]

## Sheet: Sheet1
NO	Cultivars/lines	Group
X1	Jimai19	Ⅰ
X2	Linfen5064	Ⅰ
X3	Jinan17	Ⅰ
X4	Shannong15	Ⅰ
X5	Shiyou20	Ⅰ
X6	Xinmai26	Ⅰ
X7	Nongda408	Ⅰ
X8	Tai(TR2)	Ⅰ
X9	Tai8901/240557-2	Ⅰ
X10	Tai8901/240557	Ⅰ
X11	Nongda6107	Ⅰ
X12	Jimai21	Ⅰ
X13	luomai24	Ⅰ
X14	Fanmai8	Ⅰ
X15	Shenmai1	Ⅰ
X16	Lankao926	Ⅰ
X17	Lankao198	Ⅰ
X18	Tianmin198	Ⅰ
X19	Yumai34	Ⅰ
X20	13W-105	Ⅰ
X21	Tianmin298	Ⅰ
X22	04Zong36	Ⅰ
X23	Quanmai890	Ⅰ
X24	Zhongmai1123	Ⅰ
X25	Xuke316	Ⅰ
X26	Bainong207	Ⅰ
X27	yuzhan4	Ⅰ
X28	Huayu116	Ⅰ
X29	Xunong5	Ⅰ
X30	Pingan8	Ⅰ
X31	Zhengyumai9987	Ⅰ
X32	Xuke316-2	Ⅰ
X33	Cunmai8	Ⅰ
X34	Zhoumai26	Ⅰ
X35	Zhoumai22	Ⅰ
X36	Zhoumai17	Ⅰ
X37	Kaimai21	Ⅰ
X38	Deyu1	Ⅰ
X39	Zhoumai18	Ⅰ
X40	Zhoumai27	Ⅰ
X41	Huapei8	Ⅰ
X42	42522	Ⅰ
X43	Zhengmai7698	Ⅰ
X44	Dehongfumai7	Ⅰ
X45	Zhongyu8	Ⅰ
X46	Xinong9833	Ⅰ
X47	Aikang58	Ⅰ
X48	Cunmai1	Ⅰ
X49	Y415/AK58-2	Ⅰ
X50	Y415/AK58	Ⅰ
X51	Pingan9	Ⅰ
X52	Wen9519	Ⅰ
X53	Dehongfumai6	Ⅰ
X54	Pumai9	Ⅰ
X55	Wen9629	Ⅰ
X56	Yumai49-198	Ⅰ
X57	Xinmai20	Ⅰ
X58	Xinmai9	Ⅰ
X59	Zhengmai366	Ⅰ
X60	Luomai8	Ⅰ
X61	Yumai416	Ⅰ
X62	Taishan24	Ⅰ
X63	Xinong979	Ⅰ
X64	Jiayou	Ⅰ
X65	Shan225-darfline11	Ⅰ
X66	Xiaoyan6	Ⅰ
X67	Zhoumai16	Ⅰ
X68	Xinong889	Ⅰ
X69	Shixin633	Ⅰ
X70	Longmai330	Ⅰ
X71	Jimai20-955159	Ⅱ
X72	Gaomai2018	Ⅱ
X73	Taishan4606	Ⅱ
X74	13W-121	Ⅱ
X75	Jiami22	Ⅱ
X76	Liangxing77	Ⅱ
X77	Liangxing99	Ⅱ
X78	Jimai23	Ⅱ
X79	Shannong20	Ⅱ
X80	Wennong19	Ⅱ
X81	Shangnong23	Ⅱ
X82	Shi1109-4366	Ⅱ
X83	Lumai14	Ⅱ
X84	Yannong23	Ⅱ
X85	Lumai21	Ⅱ
X86	Yannong24	Ⅱ
X87	Henong5290	Ⅱ
X88	Liangxing66	Ⅱ
X89	Lumai13	Ⅱ
X90	Shannong055849	Ⅱ
X91	Qimai2	Ⅱ
X92	Shannong22	Ⅱ
X93	Tainong2987	Ⅱ
X94	Yannong19	Ⅱ
X95	Yannong21	Ⅱ
X96	Zhouyuan9369	Ⅱ
X97	Taishan22	Ⅱ
X98	Taishan23	Ⅱ
X99	Jinan13	Ⅱ
X100	Taishan5	Ⅱ
X101	Shannongfu63	Ⅱ
X102	Youbao	Ⅱ
X103	Jining13	Ⅲ-1
X104	Longmai517	Ⅲ-1
X105	Linfen138	Ⅲ-1
X106	Jimai585	Ⅲ-1
X107	Luzi238	Ⅲ-1
X108	Tai440/212-F5	Ⅲ-1
X109	Tai8901/2552	Ⅲ-1
X110	Xinong94	Ⅲ-1
X111	RS53	Ⅲ-1
X112	Jimai325	Ⅲ-1
X113	Hengguan35	Ⅲ-1
X114	Zhongjian49	Ⅲ-1
X115	Shijiazhuang8	Ⅲ-1
X116	Shimai12	Ⅲ-1
X117	Shimai15	Ⅲ-1
X118	Shixin733	Ⅲ-1
X119	Zhongyu6	Ⅲ-1
X120	Han6172	Ⅲ-1
X121	Han7086-10P61	Ⅲ-1
X122	Fengkang2	Ⅲ-1
X123	Lovrin10	Ⅲ-1
X124	Heng4332	Ⅲ-1
X125	Lunxuan987	Ⅲ-1
X126	Taifa51-1673	Ⅲ-1
X127	Taifa51-1643	Ⅲ-1
X128	Taifa51-1323	Ⅲ-1
X129	Taifa51	Ⅲ-1
X130	Tai3266/974011-2	Ⅲ-1
X131	Nongda6812-1	Ⅲ-1
X132	13W-122	Ⅲ-2
X133	Tai(w1698)	Ⅲ-2
X134	Tai(w1708)	Ⅲ-2
X135	Tai(1710)	Ⅲ-2
X136	Taiserld/wsc	Ⅲ-2
X137	TaiBalmegg/D313-2	Ⅲ-2
X138	TaiBalmegg/Di13-F6-1	Ⅲ-2
X139	TaiBalmegg/Di13-F6-2	Ⅲ-2
X140	TaiBalmegg/Di13-F6-3	Ⅲ-2
X141	TaiBalmegg/D313-1	Ⅲ-2
X142	TaiBalmegg/D313-2-2	Ⅲ-2
X143	Tai3519/1817-3	Ⅲ-2
X144	Tai3519/1817-4	Ⅲ-2
X145	Lumai22	Ⅲ-3
X146	Jinfeng7183	Ⅲ-3
X147	Jing9428	Ⅲ-3
X148	Zhongmai175	Ⅲ-3
X149	Nongda6182-2	Ⅲ-3
X150	Taisongfen3/songfen3-3	Ⅲ-3
X151	Taisongfen3/songfen3-4	Ⅲ-3
X152	Taisongfen3/songfen3-6	Ⅲ-3
X153	Taisongfen3/songfen3-9	Ⅲ-3
X154	Taisongfen3/songfen3-10	Ⅲ-3
X155	Jinfen3	Ⅲ-3
X156	Fen-3	Ⅲ-3
X157	Fen-2	Ⅲ-3
X158	Fen841	Ⅲ-3
X159	Fen-1	Ⅲ-3
X160	Taifen3/3097	Ⅲ-3
X161	Taifen3/3097-F7-2	Ⅲ-3
X162	Taifen3/3097-F7-3	Ⅲ-3
X163	Taisongfen/fen841-4	Ⅲ-3
X164	Tai110281/2552-3	Ⅲ-3
X165	Taisongfen/fen841	Ⅲ-3
X166	Keyi5214	Ⅲ-3
X167	Songfen	Ⅲ-3
X168	Nongda2427	Ⅲ-3
X169	Laoting639	Ⅲ-3
X170	Nongda189	Ⅲ-3
X171	Nongda211	Ⅲ-3
X172	Nongda212	Ⅲ-3
X173	13W-68	Ⅲ-3
X174	Tai440/212-6	Ⅲ-3
X175	Tai3205/211	Ⅲ-3
X176	Tai440/212-4	Ⅲ-3
X177	Tai440/212	Ⅲ-3
X178	Tai440/212-5	Ⅲ-3
X179	Tai440/212-11	Ⅲ-3
X180	Tai440/212-1	Ⅲ-3
X181	Tai440/212-2	Ⅲ-3
X182	Tai3205/211-1	Ⅲ-3
X183	Tai3205/211-2	Ⅲ-3
X184	Tai3205/211-4	Ⅲ-3
X185	Tai3205/211-3F7	Ⅲ-3
X186	Tai3205/211-1-1	Ⅲ-3
X187	Tai3205/211-1F7	Ⅲ-3
X188	Tai3205/211-3F7-2	Ⅲ-3
X189	Pingyuan50	Ⅲ-4
X190	Zhoumai24	Ⅲ-4
X191	13W-51	Ⅲ-4
X192	Xiaoyan166	Ⅲ-4
X193	Luohan7	Ⅳ
X194	Jin47(Han)LP-81	Ⅳ
X195	Yunhan805	Ⅳ
X196	Tai3266/974011-3	Ⅳ
X197	Tai3266/974011-2-2	Ⅳ
X198	Tai974011/260361	Ⅳ
X199	Tai3266/974011-4	Ⅳ
X200	Tai974011/260361-1	Ⅳ
X201	Tai974011/260361-2	Ⅳ
X202	Nongda3634	Ⅳ
X203	Tai189/2552	Ⅳ
X204	Zhongyou206	Ⅳ
X205	Xinong213	Ⅳ
X206	13W-25	Ⅳ
X207	Tai189/9507	Ⅳ
X208	Chang4738	Ⅳ
X209	Nongda3753	Ⅳ
X210	TaiH9021/3735	Ⅳ
X211	TaiH9021/3753-F7	Ⅳ
X212	97Y55	Ⅳ
X213	Tai110281/2552-1	Ⅳ
X214	Tai110281/2552-2	Ⅳ
