# Supplementary material for: Genome-wide association study identifies loci and candidate genes for RVA parameters in wheat (Triticum aestivum L.)
Source: Front Plant Sci. 2024 Jul 22;15:1421924. doi: 10.3389/fpls.2024.1421924 (PMC11298398; doi:10.3389/fpls.2024.1421924)
Supplement: Supplementary Table 2 — The primers with three sgRNAs sequences used for CRISPR/Cas9 vectors. [file Table_2.xlsx]

## Sheet: Sheet1
Supplemental Table 3. Primers and sequences used in this study.
Primer/Sequence ID	Sequence (5′-3′)	Description
TaSBEII-sgRNA1	TCGCTGCTCCTCAGGAAGA	construction of CRISPR/Cas9 vectors
TaSBEII-sgRNA2	TCCTGAGCCGCGCGGCCTC
TaSSII-sgRNA1	CAGCGCACGGCTCGCGACG
TaSSII-sgRNA2	CCGTCGTCCGGCTCAAATT
TaSBEI-sgRNA1	GAGATGGACTATGGGTCGAT
TaSBEI-sgRNA2	GTTGCCATGGTGTAGTCTCT
TaSBEII-A-F	AACGGCATGGCCAGCTAAAG	SBEII primers for sequencing transgenic plants
TaSBEII-A-R	GAGAAGGGGGGCAAAAATG
TaSBEII-B-F	ATCCCCATGCACTGCACA
TaSBEII-B-R	GAGATGATCAAAGCCGTGGT
TaSBEII-D-F	GCGACTGGCTGACTCAATCA
TaSBEII-D-R	CCGCGGGGAAAAAAATACA
TaSSII-A-F	TCCAGTCCAGCCCACTGCCG	SSII primers for sequencing transgenic plants
TaSSII-A-R	CACGCGCCATACAGCAAGTC
TaSSII-B-F1	GACCAACCCGCGCATCGTAT
TaSSII-B-R1	GCGAGACGACGATGATCTCA
TaSSII-B-F2	CATCGTATCACGATCACCCA
TaSSII-B-R2	TCACCGGCATGCCGTTCATG
TaSSII-D-F	TTCTTCGGCCTGACCCCGTT
TaSSII-D-R	GCGGGCGTGCGTTTTGTATA
TaSBEI-A-F1	GACGCCACGAAACGAGTAGT	SBEI primers for sequencing transgenic plants
TaSBEI-A-R1	CCCAGATTTGCGACCCTGAT
TaSBEI-B-F1	AGATTTGCGGCCTTGATCCC
TaSBEI-B-R1	ACAAGCCATGAGTGAAAACCTG
TaSBEI-D-F1	CCCAGAGCCATTCCAGTTGT
TaSBEI-D-R1	GCTGGGATTCGTCCACTGAG
TaSBEI-A-F2	CACCACTCATCCCCACATGA
TaSBEI-A-R2	GGTCAGCTTTCGTTCATGCG
TaSBEI-B-F2	CAGGTAGATCAGGATGCGCTAG
TaSBEI-B-R2	ACCCTAAACTGTGTGCCTTGT
TaSBEI-D-F2	TTGTTTGCCTTTATGCGCGG
TaSBEI-D-R2	GTTACATCTTGTGGCGTCCG
