# Supplementary material for: Genome-wide association study identifies loci and candidate genes for RVA parameters in wheat (Triticum aestivum L.)
Source: Front Plant Sci. 2024 Jul 22;15:1421924. doi: 10.3389/fpls.2024.1421924 (PMC11298398; doi:10.3389/fpls.2024.1421924)
Supplement: Supplementary Table 3 — Twenty materials from the natural population with extreme phenotypic values. [file Table_3.xlsx]

## Sheet: Sheet1
		low value		high value
Taits	NO.	Cultivar/Line	NO.	Cultivar/Line
PV	X110	Xinong94	X159	Fen-1
	X164	Tai110281/2552-3	X151	Taisongfen3/songfen3-4
	X32	Xuke718	X192	Xiaoyan166
PT	X182	Tai3205/211-1	X82	Shi1109-4366
	X110	Xinong94	X92	Shannong22
PTT	X182	Tai3205/211-1	X92	Shannong22
TV	X110	Xinong94	X179	Tai440/212-11
	X164	Tai110281/2552-3	X144	Tai3519/1817-4
	X128	Taifa51-1323	X159	Fen-1
FV	X110	Xinong94	X159	Fen-1
	X103	Jining13
	X118	Shixin733
	X164	Tai110281/2552-3
	X128	Taifa51-1323
BV	X125	Lunxuan987	X150	Taisongfen3/songfen3-3
	X101	Shannongfu63	X62	Taishan24
	X32	Xuke718	X151	Taisongfen3/songfen3-4
	X92	Shannong22	X59	Zhengmai366
SV	X182	Tai3205/211-1	X151	Taisongfen3/songfen3-4
	X103	Jining13	X21	Tianmin298
	X110	xinong94	X125	Lunxuan987
