# Supplementary material for: Genome-wide association study identifies loci and candidate genes for RVA parameters in wheat (Triticum aestivum L.)
Source: Front Plant Sci. 2024 Jul 22;15:1421924. doi: 10.3389/fpls.2024.1421924 (PMC11298398; doi:10.3389/fpls.2024.1421924)
Supplement: Supplementary Table 4 — The SNPs associated with 7 RVA parameters. [file Table_4.xlsx]

## Sheet: SNPs-GLM
Trait	Marker	chr	Pos/bp	marker_F	p	marker_Rsq	add_F	add_p	dom_F	dom_p	marker_df	marker_MS	error_df	error_MS	model_df	model_MS
BV	BobWhite_c10229_415	7A	244469724	7.58743	0.000685	0.05852	13.5198	0.00031056	1.6098	0.20615	2	1650.63	181	217.548	7	2433.64
FV	BobWhite_c10385_374	5A	587412185	11.3727	0.00091044	0.05649	11.3727	0.00091044	NaN	NaN	1	17464.8	182	1535.68	6	4944.34
FV	BobWhite_c11044_322	1B	566687552	19.65	1.5913e-05	0.09267	19.65	1.5913e-05	NaN	NaN	1	29527.3	185	1502.66	6	6771.69
SV	BobWhite_c11044_322	1B	566687552	19.0056	2.1597e-05	0.08994	19.0056	2.1597e-05	NaN	NaN	1	2712.07	185	142.699	6	626.064
TV	BobWhite_c11044_322	1B	566687552	17.0636	5.4689e-05	0.08196	17.0636	5.4689e-05	NaN	NaN	1	14353.3	185	841.167	6	3252.77
PV	BobWhite_c11044_322	1B	566687552	13.7497	0.00027593	0.06492	13.7497	0.00027593	NaN	NaN	1	19870.8	185	1445.18	6	6456.24
PV	BobWhite_c12134_1140	2B	660465997	15.262	0.0001318	0.07227	15.262	0.0001318	NaN	NaN	1	21403	182	1402.37	6	6818.99
TV	BobWhite_c12134_1140	2B	660465997	11.892	0.00070042	0.05934	11.892	0.00070042	NaN	NaN	1	10112.2	182	850.338	6	2609.17
FV	BobWhite_c12134_1140	2B	660465997	11.2332	0.0009771	0.05587	11.2332	0.0009771	NaN	NaN	1	17270.6	182	1537.46	6	4880.1
BV	BobWhite_c12316_383	7D	7297617	7.35986	0.00087882	0.06548	14.0894	0.00024401	0.66044	0.41763	2	1580.46	158	214.741	7	2048.89
PTT	BobWhite_c12426_84	2B	21951216	11.2962	0.00094351	0.05356	11.2962	0.00094351	NaN	NaN	1	151.131	185	13.3789	6	57.7883
FV	BobWhite_c15758_79	5A	595372995	11.2167	0.00098233	0.05517	11.2167	0.00098233	NaN	NaN	1	17579.3	185	1567.24	6	4780.37
PV	BobWhite_c1933_407	2D	558239142	20.5718	1.0429e-05	0.09602	20.5718	1.0429e-05	NaN	NaN	1	28666.3	181	1393.48	6	7720.01
TV	BobWhite_c1933_407	2D	558239142	19.5268	1.7054e-05	0.09425	19.5268	1.7054e-05	NaN	NaN	1	15919.1	181	815.241	6	3557.71
FV	BobWhite_c1933_407	2D	558239142	16.5045	7.2226e-05	0.08068	16.5045	7.2226e-05	NaN	NaN	1	24897.4	181	1508.52	6	5924.53
BV	BobWhite_c1971_839	2D	648211743	10.3737	5.3994e-05	0.07827	4.54219	0.0344	15.8389	9.9327e-05	2	2280.89	183	219.872	7	2577.93
PV	BobWhite_c22106_204	2B	665189392	15.7546	0.00010349	0.0742	15.7546	0.00010349	NaN	NaN	1	22507.9	183	1428.66	6	6983.91
TV	BobWhite_c22106_204	2B	665189392	15.7414	0.00010415	0.07671	15.7414	0.00010415	NaN	NaN	1	13220.5	183	839.857	6	3110.16
FV	BobWhite_c22106_204	2B	665189392	13.6388	0.00029235	0.06677	13.6388	0.00029235	NaN	NaN	1	20925.6	183	1534.27	6	5440.1
BV	BobWhite_c2244_259	2B	700456923	12.4392	0.00053343	0.04933	12.4392	0.00053343	NaN	NaN	1	2763.96	180	222.198	6	2671.79
BV	BobWhite_c23736_153	5D	459209184	12.0301	0.00065338	0.04766	12.0301	0.00065338	NaN	NaN	1	2768.67	182	230.146	6	2700.83
BV	BobWhite_c24063_231	7A	232746015	19.4421	1.7558e-05	0.07318	19.4421	1.7558e-05	NaN	NaN	1	4266.78	185	219.461	6	2951.32
BV	BobWhite_c2540_468	1A	571654392	21.4888	6.7492e-06	0.08018	21.4888	6.7492e-06	NaN	NaN	1	4539.29	183	211.24	6	2992.23
BV	BobWhite_c29857_228	5B	17979804	9.52176	0.00011643	0.07252	0.18069	0.67128	18.8453	2.3426e-05	2	2113.86	183	222.003	7	2524.91
PTT	BobWhite_c30112_275	2B	97441940	20.3013	1.1771e-05	0.09257	20.3013	1.1771e-05	NaN	NaN	1	260.452	183	12.8293	6	77.6123
PTT	BobWhite_c31673_296	6A	184826996	13.3863	0.00033089	0.06312	13.3863	0.00033089	NaN	NaN	1	178.099	184	13.3046	6	62.296
PT	BobWhite_c34866_232	3B	103027724	11.5113	0.00084694	0.05459	11.5113	0.00084694	NaN	NaN	1	0.39036	184	0.03391	6	0.15192
BV	BobWhite_c35035_85	6D	460470225	10.6698	4.2702e-05	0.08284	20.9242	9.0485e-06	0.47814	0.49019	2	2258.08	173	211.634	7	2557.68
PTT	BobWhite_c39184_140	2B	23364288	8.73071	0.00024001	0.08182	4.62348	0.03286	12.5447	0.00050536	2	115.37	181	13.2143	7	61.1659
PTT	BobWhite_c42613_62	7B	59608263	12.202	0.00060532	0.06118	12.202	0.00060532	NaN	NaN	1	170.354	174	13.9611	6	59.2239
BV	BobWhite_c44628_61	7A	238589646	19.8199	1.4685e-05	0.07446	19.8199	1.4685e-05	NaN	NaN	1	4341.66	185	219.056	6	2963.8
PV	BobWhite_c44628_61	7A	238589646	11.4102	0.00089052	0.05451	11.4102	0.00089052	NaN	NaN	1	16686.2	185	1462.4	6	5925.47
PV	BobWhite_c4684_245	7B	642211228	12.1706	0.00060809	0.0584	12.1706	0.00060809	NaN	NaN	1	17453	183	1434.02	6	6067.94
FV	BobWhite_c4684_245	7B	642211228	12.0704	0.00063951	0.05961	12.0704	0.00063951	NaN	NaN	1	18732.5	183	1551.93	6	5042.82
TV	BobWhite_c47304_56	3A	749406389	12.3522	0.00055512	0.06136	12.3522	0.00055512	NaN	NaN	1	10732.9	183	868.905	6	2650.02
BV	BobWhite_c47608_273	2B	65317192	23.8867	2.2244e-06	0.08897	23.8867	2.2244e-06	NaN	NaN	1	5172.02	183	216.523	6	3084.34
PV	BobWhite_c47608_273	2B	65317192	12.7738	0.00044952	0.06162	12.7738	0.00044952	NaN	NaN	1	18546.7	183	1451.93	6	5879.92
BV	BobWhite_c47608_304	2B	65317223	20.8925	9.1519e-06	0.0817	20.8925	9.1519e-06	NaN	NaN	1	4526.15	175	216.64	6	2914.54
PV	BobWhite_c47608_304	2B	65317223	13.5222	0.00031345	0.06732	13.5222	0.00031345	NaN	NaN	1	19200.7	175	1419.94	6	6118.11
BV	BobWhite_c5324_168	6D	473082864	15.139	0.00013948	0.05873	15.139	0.00013948	NaN	NaN	1	3368.37	184	222.496	6	2736.38
PTT	BobWhite_c53978_99	6A	601473116	11.7032	0.00076948	0.05596	11.7032	0.00076948	NaN	NaN	1	157.851	183	13.4878	6	58.7682
PTT	BobWhite_c5511_323	2B	97952872	17.7907	3.8649e-05	0.08205	17.7907	3.8649e-05	NaN	NaN	1	231.531	184	13.0142	6	71.2013
PV	BobWhite_c8366_563	7A	138157903	16.3696	7.6629e-05	0.07648	16.3696	7.6629e-05	NaN	NaN	1	23392.3	184	1429.01	6	7157.1
FV	BobWhite_c8366_563	7A	138157903	16.2505	8.1182e-05	0.0781	16.2505	8.1182e-05	NaN	NaN	1	24820.6	184	1527.37	6	6124.94
TV	BobWhite_c8366_563	7A	138157903	14.0946	0.00023301	0.06896	14.0946	0.00023301	NaN	NaN	1	12066.3	184	856.099	6	2909.33
SV	BobWhite_c8366_563	7A	138157903	13.9377	0.00025178	0.06761	13.9377	0.00025178	NaN	NaN	1	2019.5	184	144.895	6	534.924
BV	BobWhite_c911_127	7A	240748247	19.5931	1.6769e-05	0.07812	19.5931	1.6769e-05	NaN	NaN	1	4267.17	176	217.789	6	2715.28
PV	BobWhite_c911_127	7A	240748247	12.0936	0.00063748	0.05935	12.0936	0.00063748	NaN	NaN	1	166.61	176	13.7767	6	63.7524
BV	BobWhite_rep_c48757_939	5B	14509940	7.22785	0.00095507	0.05642	5.02987	0.02612	9.19924	0.00278	2	1596.89	181	220.936	7	2373.51
BV	BobWhite_rep_c51132_85	6A	604886877	11.6839	0.00077535	0.04571	11.6839	0.00077535	NaN	NaN	1	2665.3	185	228.117	6	2684.41
PTT	BobWhite_rep_c63940_205	2A	770358453	19.8873	1.4225e-05	0.09034	19.8873	1.4225e-05	NaN	NaN	1	254.914	185	12.8179	6	75.0854
TV	BobWhite_rep_c64679_73	2B	666650024	18.045	3.4385e-05	0.08741	18.045	3.4385e-05	NaN	NaN	1	15135.3	182	838.758	6	3416.03
PV	BobWhite_rep_c64679_73	2B	666650024	17.5036	4.4555e-05	0.08207	17.5036	4.4555e-05	NaN	NaN	1	24526.9	182	1401.25	6	7301.81
FV	BobWhite_rep_c64679_73	2B	666650024	15.3112	0.00012867	0.07477	15.3112	0.00012867	NaN	NaN	1	23493.3	182	1534.38	6	5821.78
SV	BS00000020_51	5D	3609894	15.9182	4.205e-07	0.14239	28.9341	2.2434e-07	2.645	0.10559	2	2147	184	134.877	7	762.616
FV	BS00000020_51	5D	3609894	14.5783	1.3272e-06	0.13202	26.8125	5.8166e-07	2.17401	0.14207	2	21032	184	1442.69	7	7595.27
TV	BS00000020_51	5D	3609894	14.0854	2.0331e-06	0.12886	26.3078	7.3087e-07	1.75556	0.18682	2	11283.8	184	801.096	7	3961.55
PV	BS00000020_51	5D	3609894	11.706	1.6388e-05	0.10592	20.0036	1.3465e-05	3.17347	0.07649	2	16210.8	184	1384.83	7	7326.89
BV	BS00002897_51	7A	492781752	12.3799	0.00054681	0.04846	12.3799	0.00054681	NaN	NaN	1	2824.11	184	228.121	6	2717.97
TV	BS00003616_51	6B	5848	13.5307	0.00030933	0.0674	13.5307	0.00030933	NaN	NaN	1	11669.4	181	862.442	6	2837.2
FV	BS00003616_51	6B	5848	12.0068	0.00066186	0.05993	12.0068	0.00066186	NaN	NaN	1	18817.2	181	1567.22	6	5056.68
PTT	BS00004089_51	2A	14811964	11.2962	0.00094351	0.05356	11.2962	0.00094351	NaN	NaN	1	151.131	185	13.3789	6	57.7883
PTT	BS00004112_51	2A	16672502	11.2962	0.00094351	0.05356	11.2962	0.00094351	NaN	NaN	1	151.131	185	13.3789	6	57.7883
PTT	BS00004243_51	2A	16672508	11.2784	0.000953	0.05375	11.2784	0.000953	NaN	NaN	1	151.674	184	13.4482	6	57.8918
BV	BS00006674_51	7A	511497144	13.8944	0.00025762	0.05422	13.8944	0.00025762	NaN	NaN	1	3154.89	183	227.062	6	2772.46
PT	BS00006788_51	2B	26567944	7.60312	0.00067304	0.07116	3.27759	0.07186	11.7374	0.00075633	2	0.25451	183	0.03347	7	0.14681
PV	BS00009247_51	2B	664219711	14.2757	0.0002131	0.06756	14.2757	0.0002131	NaN	NaN	1	20679.9	184	1448.61	6	6591.31
TV	BS00009247_51	2B	664219711	11.7911	0.00073528	0.05845	11.7911	0.00073528	NaN	NaN	1	10235.5	184	868.069	6	2565.98
BV	BS00009274_51	4B	667613715	7.39536	0.00081552	0.05762	4.27797	0.04001	10.2966	0.00157	2	1658.16	183	224.217	7	2360.99
TV	BS00010221_51	6A	501176793	11.5711	0.00082715	0.0589	11.5711	0.00082715	NaN	NaN	1	10091.8	178	872.15	6	2680.73
BV	BS00010355_51	7B	750083812	8.13428	0.00042126	0.06517	5.18903	0.02395	10.786	0.00124	2	1846.7	172	227.026	7	2517.6
TV	BS00011510_51	4B	16056716	11.6303	0.00079749	0.05768	11.6303	0.00079749	NaN	NaN	1	10100.8	184	868.492	6	2554.89
PV	BS00011545_51	2B	664219708	14.2757	0.0002131	0.06756	14.2757	0.0002131	NaN	NaN	1	20679.9	184	1448.61	6	6591.31
TV	BS00011545_51	2B	664219708	11.7911	0.00073528	0.05845	11.7911	0.00073528	NaN	NaN	1	10235.5	184	868.069	6	2565.98
PV	BS00011579_51	2A	696923072	13.4731	0.00031737	0.06419	13.4731	0.00031737	NaN	NaN	1	19472	183	1445.25	6	6477.93
PTT	BS00021676_51	2A	764784466	14.9623	0.00016186	0.08372	14.9623	0.00016186	NaN	NaN	1	170.671	153	11.4068	6	48.8986
PTT	BS00021683_51	7B	59179319	15.6	0.00011157	0.07288	15.6	0.00011157	NaN	NaN	1	205.11	183	13.1481	6	68.0318
PV	BS00021689_51	5A	698003176	12.1219	0.00062465	0.05885	12.1219	0.00062465	NaN	NaN	1	17492.6	181	1443.06	6	6007.57
PTT	BS00021874_51	3B	672099690	17.8031	8.6776e-08	0.15319	0.01697	0.89649	35.5861	1.2451e-08	2	202.345	182	11.3657	7	81.892
PTT	BS00021997_51	7B	72613603	17.8995	3.6687e-05	0.08247	17.8995	3.6687e-05	NaN	NaN	1	232.674	184	12.9989	6	71.5934
BV	BS00022417_51	2B	142446212	11.5153	1.9411e-05	0.0856	17.9935	3.4992e-05	4.67929	0.03182	2	2495.56	184	216.717	7	2633.18
PTT	BS00022419_51	3A	730849250	10.6563	4.267e-05	0.09862	2.96756	0.08669	18.0606	3.4553e-05	2	125.184	177	11.7474	7	65.633
PTT	BS00022458_51	1A	22615304	15.4994	6.8324e-07	0.14894	5.46107	0.02065	24.7516	1.6341e-06	2	152.504	164	9.83935	7	62.0227
SV	BS00022524_51	3A	10300727	15.7384	0.00010849	0.08351	15.7384	0.00010849	NaN	NaN	1	2160.97	164	137.306	6	559.694
FV	BS00022524_51	3A	10300727	14.0985	0.00024058	0.07577	14.0985	0.00024058	NaN	NaN	1	19918.8	164	1412.84	6	5199.33
PV	BS00022524_51	3A	10300727	11.4998	0.0008722	0.06085	11.4998	0.0008722	NaN	NaN	1	15751.7	164	1369.73	6	5702.3
BV	BS00022729_51	6A	605229804	8.34089	0.00034081	0.06396	16.735	6.4088e-05	0.03419	0.8535	2	1864.8	184	223.573	7	2452.96
PTT	BS00022760_51	2A	14812057	11.2962	0.00094351	0.05356	11.2962	0.00094351	NaN	NaN	1	151.131	185	13.3789	6	57.7883
FV	BS00022959_51	7A	544261588	16.9646	5.7483e-05	0.08144	16.9646	5.7483e-05	NaN	NaN	1	25949.7	184	1529.63	6	6194.29
TV	BS00022959_51	7A	544261588	15.9292	9.4884e-05	0.07727	15.9292	9.4884e-05	NaN	NaN	1	13532.5	184	849.539	6	3134.65
SV	BS00022959_51	7A	544261588	14.3792	0.00020251	0.07002	14.3792	0.00020251	NaN	NaN	1	2110.06	184	146.744	6	522.421
PT	BS00022959_51	7A	544261588	13.495	0.00031351	0.06338	13.495	0.00031351	NaN	NaN	1	0.45336	184	0.03359	6	0.16186
PV	BS00022959_51	7A	544261588	13.1584	0.0003706	0.06255	13.1584	0.0003706	NaN	NaN	1	19147	184	1455.12	6	6391.19
PTT	BS00023075_51	2A	754339185	9.87004	8.4763e-05	0.09017	19.8228	1.4665e-05	0.02207	0.88207	2	127.226	184	12.8901	7	64.293
PTT	BS00023079_51	3D	595062861	16.3473	7.746e-05	0.07571	16.3473	7.746e-05	NaN	NaN	1	213.071	184	13.034	6	69.3424
PT	BS00023144_51	2D	611895837	7.3223	0.00087257	0.06875	0.52698	0.4688	14.0802	0.00023503	2	0.24581	183	0.03357	7	0.14399
SV	BS00023831_51	7A	143046553	13.2919	4.0566e-06	0.12187	26.7282	6.0424e-07	7.4971e-06	0.99782	2	1837.48	184	138.241	7	674.183
FV	BS00023831_51	7A	143046553	11.7179	1.6216e-05	0.10904	23.0958	3.1785e-06	0.41323	0.52114	2	17371.5	184	1482.48	7	6549.41
PV	BS00023831_51	7A	143046553	9.7705	9.2739e-05	0.09009	17.5406	4.3476e-05	1.91377	0.16822	2	13787.8	184	1411.16	7	6634.6
TV	BS00023831_51	7A	143046553	8.96887	0.00019197	0.08621	17.1913	5.1426e-05	0.76798	0.38198	2	7549.02	184	841.692	7	2894.47
PV	BS00026280_51	6A	100766025	12.1534	0.0006141	0.05866	12.1534	0.0006141	NaN	NaN	1	17757.9	182	1461.14	6	6129.27
SV	BS00028092_51	2B	17394435	7.79083	0.00073209	0.12888	4.14652	0.04445	11.0074	0.00128	2	1158.17	96	148.659	7	528.794
PV	BS00029569_51	3A	732472553	14.1278	0.00022888	0.06658	14.1278	0.00022888	NaN	NaN	1	20378.5	185	1442.44	6	6540.85
PV	BS00029636_51	7A	146473426	17.4368	4.57e-05	0.08083	17.4368	4.57e-05	NaN	NaN	1	24740.4	185	1418.86	6	7267.83
FV	BS00029636_51	7A	146473426	17.3862	4.6823e-05	0.08291	17.3862	4.6823e-05	NaN	NaN	1	26417.8	185	1519.47	6	6253.45
SV	BS00029636_51	7A	146473426	16.2423	8.1345e-05	0.07792	16.2423	8.1345e-05	NaN	NaN	1	2349.59	185	144.658	6	565.65
TV	BS00029636_51	7A	146473426	14.5611	0.00018487	0.07081	14.5611	0.00018487	NaN	NaN	1	12401.9	185	851.715	6	2927.54
BV	BS00029636_51	7A	146473426	11.9743	0.00066967	0.04678	11.9743	0.00066967	NaN	NaN	1	2727.52	185	227.781	6	2694.78
PTT	BS00029906_51	2D	14423589	8.07815	0.00043453	0.07527	14.3178	0.00020873	1.77798	0.18406	2	105.92	183	13.1119	7	59.2606
PT	BS00029906_51	2D	14423589	7.18384	0.00099201	0.06731	1.69669	0.19435	12.5643	0.00049915	2	0.24042	183	0.03347	7	0.14565
BV	BS00030219_51	2B	780779198	7.94451	0.00050601	0.0661	15.3418	0.00013027	0.58514	0.44538	2	1812.17	167	228.103	7	2391.12
BV	BS00030911_51	7A	233336447	25.6901	9.7173e-07	0.09417	25.6901	9.7173e-07	NaN	NaN	1	5488.46	184	213.641	6	3162.03
PV	BS00030911_51	7A	233336447	16.212	8.2712e-05	0.07599	16.212	8.2712e-05	NaN	NaN	1	23258.1	184	1434.62	6	7017.93
PTT	BS00035738_51	2A	271909782	7.78925	0.00056594	0.07265	9.24183	0.00271	6.08276	0.01457	2	102.498	184	13.1589	7	57.2278
TV	BS00040124_51	6A	501222263	13.5396	0.00030665	0.06646	13.5396	0.00030665	NaN	NaN	1	11509	184	850.029	6	2794.39
FV	BS00040124_51	6A	501222263	11.8757	0.00070457	0.05843	11.8757	0.00070457	NaN	NaN	1	18363.3	184	1546.29	6	4957.86
PTT	BS00040916_51	5A	445277514	8.69085	0.00024839	0.08107	16.25	8.1361e-05	1.12097	0.29111	2	114.219	182	13.1425	7	60.8494
PV	BS00041481_51	6A	176574357	9.00614	0.000188	0.08683	16.6547	6.746e-05	1.3271	0.25087	2	13054.6	178	1449.52	7	6096.64
BV	BS00041481_51	6A	176574357	7.27619	0.00091734	0.05818	11.3018	0.00094674	3.11692	0.0792	2	1667.36	178	229.154	7	2361.28
FV	BS00046852_51	7A	149304195	18.346	2.9858e-05	0.08868	18.346	2.9858e-05	NaN	NaN	1	27792.3	181	1514.9	6	6535.25
PV	BS00046852_51	7A	149304195	17.7454	3.9774e-05	0.0838	17.7454	3.9774e-05	NaN	NaN	1	25517.4	181	1437.97	6	7373.46
SV	BS00046852_51	7A	149304195	17.2296	5.0931e-05	0.08383	17.2296	5.0931e-05	NaN	NaN	1	2456.84	181	142.594	6	582.976
TV	BS00046852_51	7A	149304195	15.2734	0.00013131	0.07542	15.2734	0.00013131	NaN	NaN	1	13063.9	181	855.341	6	3067.83
BV	BS00046852_51	7A	149304195	11.4366	0.0008824	0.04543	11.4366	0.0008824	NaN	NaN	1	2631.65	181	230.108	6	2713.87
BV	BS00048536_51	5A	54464713	7.38676	0.00082324	0.05729	0.5316	0.46687	14.2036	0.0002215	2	1621.56	182	219.522	7	2379.61
PTT	BS00048723_51	7B	711539453	7.83842	0.00054175	0.07343	14.1001	0.00023238	1.53573	0.21684	2	103.609	183	13.2181	7	57.5565
PTT	BS00053834_51	2A	750550273	7.39584	0.00081758	0.07023	2.86754	0.09209	11.7547	0.00075143	2	98.576	181	13.3286	7	56.406
BV	BS00054183_51	7A	495539751	9.03964	0.00017998	0.06884	15.1663	0.00013739	2.76808	0.09786	2	2007.04	184	222.027	7	2493.61
BV	BS00058876_51	5B	483016436	20.3695	6.3492e-08	0.29163	26.6013	1.6407e-06	10.9779	0.00137	2	3075.97	83	151.008	7	1223.02
PV	BS00058876_51	5B	483016436	10.5565	8.2275e-05	0.18833	14.1618	0.00030974	6.0927	0.01563	2	12506.9	83	1184.75	7	4926.73
BV	BS00060596_51	2A	766393637	7.29152	0.0008978	0.05698	0.11226	0.73797	14.4626	0.00019468	2	1652.9	183	226.688	7	2362.23
PT	BS00064369_51	4A	692272800	13.444	0.0003211	0.06284	13.444	0.0003211	NaN	NaN	1	0.4495	185	0.03343	6	0.16133
TV	BS00064369_51	4A	692272800	12.0017	0.00066051	0.05913	12.0017	0.00066051	NaN	NaN	1	10354.8	185	862.781	6	2586.35
PT	BS00064706_51	2A	15881960	12.3198	9.5953e-06	0.11026	1.08326	0.29934	23.4236	2.763e-06	2	0.39379	182	0.03196	7	0.18937
FV	BS00064706_51	2A	15881960	7.40921	0.00080633	0.07261	0.20684	0.64979	14.5962	0.0001826	2	11567.3	182	1561.2	7	4925.37
PTT	BS00065202_51	6D	472751306	11.4685	0.00086461	0.05433	11.4685	0.00086461	NaN	NaN	1	153.301	185	13.3672	6	58.15
BV	BS00065434_51	2D	647665684	10.3166	5.6838e-05	0.07743	1.58213	0.21005	18.8971	2.2856e-05	2	2248.47	183	217.948	7	2599.08
FV	BS00065789_51	7A	162526739	17.388	4.6784e-05	0.08292	17.388	4.6784e-05	NaN	NaN	1	26420.2	185	1519.45	6	6253.86
PV	BS00065789_51	7A	162526739	16.9225	5.854e-05	0.07864	16.9225	5.854e-05	NaN	NaN	1	24071.8	185	1422.48	6	7156.41
SV	BS00065789_51	7A	162526739	16.0756	8.8201e-05	0.07718	16.0756	8.8201e-05	NaN	NaN	1	2327.4	185	144.778	6	561.952
TV	BS00065789_51	7A	162526739	14.5832	0.00018288	0.07091	14.5832	0.00018288	NaN	NaN	1	12419.3	185	851.621	6	2930.44
PTT	BS00065909_51	1A	12585728	8.57498	0.00030399	0.09626	17.1445	5.8744e-05	0.11123	0.73924	2	90.8911	143	10.5996	7	53.2468
SV	BS00066128_51	7D	527733361	13.1889	0.00036453	0.06424	13.1889	0.00036453	NaN	NaN	1	1937.27	185	146.887	6	496.931
BV	BS00066456_51	7B	735287486	9.28423	0.00014441	0.07081	2.63832	0.10603	15.7191	0.00010529	2	2063.41	183	222.249	7	2515.79
BV	BS00066651_51	7A	232382784	24.9353	1.3648e-06	0.0914	24.9353	1.3648e-06	NaN	NaN	1	5329.13	185	213.718	6	3128.38
PV	BS00066651_51	7A	232382784	16.1743	8.4074e-05	0.07544	16.1743	8.4074e-05	NaN	NaN	1	23093.1	185	1427.77	6	6993.29
PT	BS00067430_51	4A	741987997	11.9572	1.3516e-05	0.11139	1.207	0.27342	22.5604	4.2082e-06	2	0.38842	176	0.03248	7	0.17952
PTT	BS00067439_51	2A	763382220	13.8467	0.00026838	0.06928	13.8467	0.00026838	NaN	NaN	1	190.8	172	13.7795	6	63.9834
BV	BS00067558_51	6A	606439788	13.3425	0.00034007	0.05198	13.3425	0.00034007	NaN	NaN	1	2897.89	180	217.192	6	2775.07
PTT	BS00067656_51	2A	205192714	11.6603	0.00078548	0.05546	11.6603	0.00078548	NaN	NaN	1	156.509	184	13.4224	6	58.6849
FV	BS00067776_51	5A	410201584	8.53785	0.00028853	0.08479	15.3663	0.00012619	1.65303	0.20023	2	13150	177	1540.2	7	5367.49
PV	BS00067776_51	5A	410201584	8.18091	0.00039978	0.07936	15.7991	0.00010225	0.59839	0.44023	2	11957.7	177	1461.66	7	6092.53
TV	BS00067776_51	5A	410201584	7.99957	0.00047205	0.08046	15.1437	0.00014065	0.86677	0.35312	2	6868.95	177	858.666	7	2679.59
TV	BS00067934_51	6A	501801411	14.3841	0.00020299	0.07143	14.3841	0.00020299	NaN	NaN	1	12227.1	181	850.044	6	2885.18
FV	BS00067934_51	6A	501801411	12.8499	0.00043392	0.06384	12.8499	0.00043392	NaN	NaN	1	19763.6	181	1538.04	6	5199.45
PTT	BS00071630_51	2A	14940140	11.2784	0.000953	0.05375	11.2784	0.000953	NaN	NaN	1	151.674	184	13.4482	6	57.8918
PTT	BS00073404_51	5A	448092793	9.77415	9.3131e-05	0.09044	19.5953	1.6465e-05	0.0548	0.81518	2	127.247	181	13.0188	7	65.3521
PTT	BS00074429_51	6A	2221151	11.7759	0.0007426	0.05663	11.7759	0.0007426	NaN	NaN	1	159.31	182	13.5284	6	58.4848
PV	BS00078076_51	5A	409323809	12.7026	0.00046762	0.06182	12.7026	0.00046762	NaN	NaN	1	18633.3	180	1466.89	6	6225.13
TV	BS00078076_51	5A	409323809	11.4688	0.0008691	0.05815	11.4688	0.0008691	NaN	NaN	1	9959.55	180	868.406	6	2492.25
FV	BS00078076_51	5A	409323809	11.4679	0.0008695	0.05777	11.4679	0.0008695	NaN	NaN	1	17965.4	180	1566.59	6	4831.82
FV	BS00078381_51	7A	151374865	15.2601	0.00013146	0.07381	15.2601	0.00013146	NaN	NaN	1	23195.8	184	1520.03	6	5763.28
PV	BS00078381_51	7A	151374865	14.6167	0.00018018	0.06892	14.6167	0.00018018	NaN	NaN	1	20597.3	184	1409.16	6	6593.8
SV	BS00078381_51	7A	151374865	14.0811	0.00023456	0.06853	14.0811	0.00023456	NaN	NaN	1	2035.46	184	144.553	6	517.29
TV	BS00078381_51	7A	151374865	12.8282	0.00043692	0.0632	12.8282	0.00043692	NaN	NaN	1	10943.7	184	853.101	6	2700.18
PT	BS00078430_51	3A	374878909	18.0075	3.5005e-05	0.0836	18.0075	3.5005e-05	NaN	NaN	1	0.59678	182	0.03314	6	0.18446
FV	BS00078430_51	3A	374878909	12.4642	0.00052548	0.06192	12.4642	0.00052548	NaN	NaN	1	19331.6	182	1550.98	6	4986.98
TV	BS00078430_51	3A	374878909	12.275	0.00057774	0.06138	12.275	0.00057774	NaN	NaN	1	10573.4	182	861.374	6	2580.81
BV	BS00078460_51	7A	52972191	12.1967	0.00059878	0.04759	12.1967	0.00059878	NaN	NaN	1	2775.04	185	227.524	6	2702.7
PTT	BS00078522_51	7A	273016184	11.9731	0.00067238	0.05758	11.9731	0.00067238	NaN	NaN	1	161.912	182	13.523	6	58.4247
PV	BS00079013_51	2B	660114463	15.2563	0.00013241	0.07262	15.2563	0.00013241	NaN	NaN	1	21504.3	181	1409.53	6	6833.71
TV	BS00079013_51	2B	660114463	11.9938	0.00066621	0.0601	11.9938	0.00066621	NaN	NaN	1	10241.7	181	853.916	6	2642.82
FV	BS00079013_51	2B	660114463	11.338	0.00092757	0.05663	11.338	0.00092757	NaN	NaN	1	17504.3	181	1543.86	6	4942.66
BV	BS00079035_51	2A	31953310	16.6118	6.9324e-05	0.0661	16.6118	6.9324e-05	NaN	NaN	1	3809.87	176	229.348	6	2878.95
BV	BS00079036_51	2A	31953298	12.5228	0.00051496	0.05099	12.5228	0.00051496	NaN	NaN	1	2766.77	175	220.939	6	2600.03
TV	BS00080967_51	2B	669436308	15.4283	0.00012131	0.07524	15.4283	0.00012131	NaN	NaN	1	12968.2	183	840.55	6	3088.83
PV	BS00080967_51	2B	669436308	13.2769	0.00034985	0.06324	13.2769	0.00034985	NaN	NaN	1	19183.7	183	1444.88	6	6488.09
FV	BS00080967_51	2B	669436308	12.6159	0.00048645	0.06205	12.6159	0.00048645	NaN	NaN	1	19450	183	1541.71	6	5222.83
PTT	BS00082055_51	7A	4014500	7.81475	0.00057543	0.0805	3.16523	0.07709	12.2459	0.00060226	2	108.024	162	13.8231	7	63.5061
SV	BS00083421_51	7D	529044228	11.7813	0.00074312	0.05998	11.7813	0.00074312	NaN	NaN	1	1762.74	179	149.622	6	434.807
SV	BS00083497_51	2A	701487889	13.6207	0.00029456	0.06684	13.6207	0.00029456	NaN	NaN	1	1991.84	184	146.237	6	482.022
PTT	BS00088958_51	3B	798550115	16.3473	7.746e-05	0.07571	16.3473	7.746e-05	NaN	NaN	1	213.071	184	13.034	6	69.3424
PTT	BS00089967_51	5A	450555721	11.8627	0.00071247	0.05752	11.8627	0.00071247	NaN	NaN	1	161.404	180	13.6061	6	59.4848
PTT	BS00089968_51	5A	450555688	12.1845	0.00060245	0.05751	12.1845	0.00060245	NaN	NaN	1	162.282	185	13.3187	6	59.6467
BV	BS00090829_51	6A	603282460	11.2653	0.00095938	0.04407	11.2653	0.00095938	NaN	NaN	1	2495.69	184	221.538	6	2645.21
FV	BS00091101_51	7A	142648203	18.346	2.9858e-05	0.08868	18.346	2.9858e-05	NaN	NaN	1	27792.3	181	1514.9	6	6535.25
PV	BS00091101_51	7A	142648203	17.7454	3.9774e-05	0.0838	17.7454	3.9774e-05	NaN	NaN	1	25517.4	181	1437.97	6	7373.46
SV	BS00091101_51	7A	142648203	17.2296	5.0931e-05	0.08383	17.2296	5.0931e-05	NaN	NaN	1	2456.84	181	142.594	6	582.976
TV	BS00091101_51	7A	142648203	15.2734	0.00013131	0.07542	15.2734	0.00013131	NaN	NaN	1	13063.9	181	855.341	6	3067.83
BV	BS00091101_51	7A	142648203	11.4366	0.0008824	0.04543	11.4366	0.0008824	NaN	NaN	1	2631.65	181	230.108	6	2713.87
PTT	BS00093317_51	6A	2248435	11.8265	0.00072307	0.05646	11.8265	0.00072307	NaN	NaN	1	159.132	183	13.4555	6	59.3251
BV	BS00093512_51	7A	659371015	20.5508	1.0438e-05	0.07722	20.5508	1.0438e-05	NaN	NaN	1	4500.79	184	219.009	6	2997.42
BV	BS00094342_51	5A	494870893	12.6039	0.00048877	0.0494	12.6039	0.00048877	NaN	NaN	1	2874.34	184	228.053	6	2704.52
PTT	BS00096182_51	2B	65370483	13.7701	3.2772e-06	0.14375	6.52383	0.01165	20.1767	1.4128e-05	2	122.281	148	8.88018	7	55.296
BV	BS00096182_51	2B	65370483	10.5146	5.3727e-05	0.08912	20.6384	1.1379e-05	0.46494	0.49639	2	2026.46	148	192.728	7	2421.69
SV	BS00096882_51	2A	700955058	19.5767	1.6519e-05	0.0927	19.5767	1.6519e-05	NaN	NaN	1	2753.46	184	140.65	6	636.957
FV	BS00096882_51	2A	700955058	11.9195	0.0006892	0.05863	11.9195	0.0006892	NaN	NaN	1	18426.9	184	1545.94	6	4968.46
PTT	BS00096927_51	2A	755789414	16.7663	6.3253e-05	0.07749	16.7663	6.3253e-05	NaN	NaN	1	218.076	184	13.0068	6	70.1766
BV	BS00097526_51	7B	750604012	11.1786	0.001	0.04385	11.1786	0.001	NaN	NaN	1	2556.6	185	228.705	6	2666.29
PV	BS00098432_51	5B	700225004	12.0667	0.00065207	0.06258	12.0667	0.00065207	NaN	NaN	1	17387.4	169	1440.94	6	5722.7
FV	BS00098432_51	5B	700225004	11.9066	0.00070649	0.06369	11.9066	0.00070649	NaN	NaN	1	18351.4	169	1541.28	6	4611.8
PV	BS00098739_51	2B	664214070	16.6229	6.8214e-05	0.0787	16.6229	6.8214e-05	NaN	NaN	1	23495.1	181	1413.42	6	7117.08
TV	BS00098739_51	2B	664214070	13.0678	0.00038928	0.06523	13.0678	0.00038928	NaN	NaN	1	11287.3	181	863.748	6	2783.25
FV	BS00098739_51	2B	664214070	12.4376	0.00053319	0.0619	12.4376	0.00053319	NaN	NaN	1	19433.1	181	1562.45	6	5187.14
SV	BS00103677_51	1B	10359531	7.99643	0.00059128	0.1313	16.0909	0.00011394	0.04909	0.8251	2	1039.72	103	130.023	7	349.253
SV	BS00105877_51	6D	465957229	8.04217	0.00044992	0.0783	0.32054	0.57198	15.738	0.00010452	2	1179.99	182	146.725	7	490.762
BV	BS00108184_51	7A	487249122	15.6506	0.00010886	0.0606	15.6506	0.00010886	NaN	NaN	1	3527.81	183	225.411	6	2826.96
FV	BS00108779_51	7A	12383	15.3153	0.00012819	0.07439	15.3153	0.00012819	NaN	NaN	1	23379.4	183	1526.54	6	5817.31
PV	BS00108779_51	7A	12383	14.5802	0.00018374	0.06911	14.5802	0.00018374	NaN	NaN	1	20653.3	183	1416.54	6	6601.33
SV	BS00108779_51	7A	12383	14.1001	0.00023273	0.06895	14.1001	0.00023273	NaN	NaN	1	2047.89	183	145.239	6	520.406
TV	BS00108779_51	7A	12383	12.8757	0.00042723	0.06371	12.8757	0.00042723	NaN	NaN	1	11032.9	183	856.876	6	2727.02
PTT	BS00110224_51	2D	14254638	11.2784	0.000953	0.05375	11.2784	0.000953	NaN	NaN	1	151.674	184	13.4482	6	57.8918
BV	CAP11_c1473_320	7A	52393017	11.6729	0.00078399	0.04661	11.6729	0.00078399	NaN	NaN	1	2663.02	180	228.138	6	2678.91
PTT	CAP11_c766_319	3B	144070626	44.725	2.6037e-10	0.18119	44.725	2.6037e-10	NaN	NaN	1	511.299	185	11.4321	6	117.816
PT	CAP11_c766_319	3B	144070626	13.3269	0.00034034	0.06233	13.3269	0.00034034	NaN	NaN	1	0.44584	185	0.03345	6	0.16072
BV	CAP12_c5744_162	1B	632010532	24.0624	2.044e-06	0.08834	24.0624	2.044e-06	NaN	NaN	1	5002.86	184	207.912	6	3063.07
PTT	CAP12_c575_105	2A	755794967	9.62143	0.00010613	0.08812	19.3266	1.8546e-05	0.01879	0.89113	2	124.325	184	12.9216	7	63.4641
BV	CAP12_c7629_189	6B	59013243	11.6784	1.697e-05	0.08698	9.12681	0.00288	13.5983	0.00029915	2	2461.82	181	210.801	7	2635.88
BV	CAP7_c10133_40	7A	232750856	25.0023	1.3643e-06	0.09395	25.0023	1.3643e-06	NaN	NaN	1	5380.15	178	215.186	6	3160.38
PV	CAP7_c10133_40	7A	232750856	17.8248	3.8571e-05	0.08528	17.8248	3.8571e-05	NaN	NaN	1	25565.3	178	1434.26	6	7416.77
PTT	CAP7_c1018_75	2B	97442031	12.1631	0.0006104	0.05793	12.1631	0.0006104	NaN	NaN	1	163.374	183	13.4319	6	60.3333
TV	CAP7_c1933_170	7A	484083572	18.857	2.3543e-05	0.09236	18.857	2.3543e-05	NaN	NaN	1	15480.5	179	820.941	6	3442.25
PV	CAP7_c1933_170	7A	484083572	18.7234	2.5083e-05	0.08843	18.7234	2.5083e-05	NaN	NaN	1	25670.9	179	1371.06	6	7477.45
FV	CAP7_c1933_170	7A	484083572	15.4861	0.00011882	0.07656	15.4861	0.00011882	NaN	NaN	1	23313.8	179	1505.46	6	5838.66
BV	CAP8_c1361_225	6B	91167517	12.0112	1.2551e-05	0.08915	9.64664	0.0022	13.7094	0.0002823	2	2598.99	183	216.38	7	2672.91
PTT	CAP8_c1562_139	2A	15883378	11.2962	0.00094351	0.05356	11.2962	0.00094351	NaN	NaN	1	151.131	185	13.3789	6	57.7883
BV	CAP8_c2833_325	2A	774574428	21.5355	6.6923e-06	0.08282	21.5355	6.6923e-06	NaN	NaN	1	4476.86	179	207.882	6	2807.82
PT	CAP8_c4697_108	3A	495021478	11.3108	0.00094142	0.05496	11.3108	0.00094142	NaN	NaN	1	0.38933	180	0.03442	6	0.14792
BV	CAP8_c4926_348	7A	225358183	13.1624	0.00036986	0.05131	13.1624	0.00036986	NaN	NaN	1	2990.7	184	227.216	6	2745.73
BV	D_contig03185_174	2D	645047287	20.4216	1.1157e-05	0.07765	20.4216	1.1157e-05	NaN	NaN	1	4502.2	182	220.463	6	2975.86
SV	D_contig55386_313	7D	526446031	13.5966	0.00029852	0.0667	13.5966	0.00029852	NaN	NaN	1	1979.73	183	145.604	6	506.127
PT	D_F1BEJMU01EISTM_67	2D	37302738	14.3567	0.00020509	0.06723	14.3567	0.00020509	NaN	NaN	1	0.48012	183	0.03344	6	0.17028
FV	D_F1BEJMU01EISTM_67	2D	37302738	13.1175	0.00037874	0.06443	13.1175	0.00037874	NaN	NaN	1	20248.7	183	1543.65	6	5295.53
TV	D_F1BEJMU01EISTM_67	2D	37302738	12.4992	0.00051569	0.06197	12.4992	0.00051569	NaN	NaN	1	10730.9	183	858.526	6	2676.7
SV	D_F1BEJMU01EISTM_67	2D	37302738	11.3775	0.00090724	0.05642	11.3775	0.00090724	NaN	NaN	1	1675.61	183	147.274	6	458.359
PV	D_F5MV3MU01EYV2M_33	2D	552200287	13.8743	0.00026137	0.06702	13.8743	0.00026137	NaN	NaN	1	20144.5	180	1451.93	6	6536.5
TV	D_F5MV3MU01EYV2M_33	2D	552200287	11.8053	0.00073336	0.05975	11.8053	0.00073336	NaN	NaN	1	10348.5	180	876.598	6	2567.63
TV	D_GA8KES401CSA2F_120	7D	581032978	14.4513	0.00019672	0.07222	14.4513	0.00019672	NaN	NaN	1	11840.7	180	819.353	6	2746.52
PV	D_GA8KES401CSA2F_120	7D	581032978	14.0474	0.00023997	0.06759	14.0474	0.00023997	NaN	NaN	1	19452.4	180	1384.76	6	6421.8
BV	D_GBUVHFX01AR82N_202	6D	249440153	20.5508	1.0438e-05	0.07722	20.5508	1.0438e-05	NaN	NaN	1	4500.79	184	219.009	6	2997.42
BV	D_GDEEGVY01AI4MO_416	2D	647673657	10.563	4.5693e-05	0.08003	0.02153	0.8835	21.102	8.1114e-06	2	2328.55	182	220.445	7	2581.08
BV	D_wsnpbg608313_Contig1_1	2D	644095518	21.3609	7.211e-06	0.08066	21.3609	7.211e-06	NaN	NaN	1	4541	181	212.584	6	2969.99
TV	Ex_c13213_2517	2B	723333630	8.14875	0.00040725	0.0795	0.17476	0.6764	16.1084	8.7144e-05	2	6940.16	183	851.685	7	2675.42
FV	Ex_c13213_2517	2B	723333630	7.18975	0.00098659	0.07045	0.08437	0.77178	14.289	0.00021204	2	11190.2	183	1556.41	7	4695.62
BV	Ex_c24969_223	1B	328820781	11.4604	0.00086906	0.04518	11.4604	0.00086906	NaN	NaN	1	2628.98	184	229.397	6	2663.05
PTT	Ex_c5280_1429	2A	674153694	23.809	6.45e-10	0.19227	0.00114	0.97316	47.6165	8.2015e-11	2	271.078	183	11.3856	7	105.172
BV	Ex_c9615_1202	7A	52950949	11.1943	0.00099663	0.04421	11.1943	0.00099663	NaN	NaN	1	2499.8	182	223.311	6	2649.4
BV	Ex_c9615_574	7D	49827807	12.1967	0.00059878	0.04759	12.1967	0.00059878	NaN	NaN	1	2775.04	185	227.524	6	2702.7
PTT	Excalibur_c10065_570	1A	22615675	11.8114	1.6574e-05	0.12186	14.9649	0.00015944	7.99925	0.00529	2	160.775	158	13.6118	7	69.7217
PV	Excalibur_c1024_1489	7D	566522937	11.2447	0.00097991	0.05652	11.2447	0.00097991	NaN	NaN	1	16146	174	1435.88	6	5972.78
PTT	Excalibur_c10376_313	2B	65104263	12.2931	9.8241e-06	0.11039	14.4002	0.00020074	9.51579	0.00235	2	150.308	182	12.2271	7	71.1236
BV	Excalibur_c10376_313	2B	65104263	11.9762	1.2993e-05	0.08953	23.2874	2.9308e-06	0.70283	0.40293	2	2568.58	182	214.473	7	2620.34
PV	Excalibur_c10376_313	2B	65104263	7.21456	0.00096552	0.06897	5.52303	0.01983	8.67448	0.00365	2	10496.6	182	1454.92	7	5652.96
BV	Excalibur_c10563_523	7A	232626142	19.4421	1.7558e-05	0.07318	19.4421	1.7558e-05	NaN	NaN	1	4266.78	185	219.461	6	2951.32
PTT	Excalibur_c11666_996	1A	13671747	7.93359	0.00049973	0.07563	7.62585	0.00635	7.947	0.00536	2	104.654	179	13.1913	7	58.0423
PT	Excalibur_c12032_1101	4A	10637878	14.2663	0.00021409	0.06671	14.2663	0.00021409	NaN	NaN	1	0.47706	184	0.03344	6	0.16637
PTT	Excalibur_c12135_100	2B	97932969	11.682	0.00078038	0.05647	11.682	0.00078038	NaN	NaN	1	158.834	180	13.5965	6	60.873
PTT	Excalibur_c14217_1260	7D	36204766	11.2035	0.00099094	0.05348	11.2035	0.00099094	NaN	NaN	1	150.467	183	13.4303	6	59.2815
BV	Excalibur_c15411_643	7D	424099360	14.0883	0.00023339	0.05445	14.0883	0.00023339	NaN	NaN	1	3174.96	185	225.362	6	2769.35
BV	Excalibur_c16590_1536	6A	605380209	16.3511	7.7474e-05	0.06292	16.3511	7.7474e-05	NaN	NaN	1	3666.71	183	224.249	6	2872.83
BV	Excalibur_c1845_718	1A	517488745	7.82225	0.00054989	0.06051	9.91276	0.00192	5.48985	0.0202	2	1763.97	183	225.506	7	2434.33
BV	Excalibur_c19108_321	3D	110403346	13.2591	0.00035202	0.05146	13.2591	0.00035202	NaN	NaN	1	3000.59	185	226.305	6	2740.29
BV	Excalibur_c200_1664	7A	244469885	7.82463	0.00054868	0.0607	14.4982	0.00019099	1.14004	0.28705	2	1766.05	183	225.704	7	2412.13
PTT	Excalibur_c20478_641	2A	758554515	11.8679	0.00070816	0.05672	11.8679	0.00070816	NaN	NaN	1	159.911	183	13.4743	6	58.9406
BV	Excalibur_c21501_219	2D	643879726	10.9858	3.3437e-05	0.08898	6.95446	0.00917	14.4469	0.00020333	2	2424.17	163	220.664	7	2645.55
BV	Excalibur_c2311_1190	2D	640214413	20.4216	1.1157e-05	0.07765	20.4216	1.1157e-05	NaN	NaN	1	4502.2	182	220.463	6	2975.86
PTT	Excalibur_c24380_444	2A	13848550	11.2962	0.00094351	0.05356	11.2962	0.00094351	NaN	NaN	1	151.131	185	13.3789	6	57.7883
BV	Excalibur_c2795_1518	5B	690093519	12.8866	0.00042547	0.05027	12.8866	0.00042547	NaN	NaN	1	2846.85	182	220.915	6	2737.04
BV	Excalibur_c30234_130	6B	697762041	12.5619	0.00049853	0.04893	12.5619	0.00049853	NaN	NaN	1	2852.85	185	227.104	6	2715.67
BV	Excalibur_c30571_346	6B	720423128	7.8787	0.00053027	0.06336	9.81714	0.00203	5.67784	0.01826	2	1707.56	174	216.732	7	2312.93
BV	Excalibur_c31405_159	6B	133053431	14.4477	0.00019549	0.05574	14.4477	0.00019549	NaN	NaN	1	3250.1	185	224.956	6	2781.88
BV	Excalibur_c32668_467	2A	10993108	11.2499	0.00096594	0.04411	11.2499	0.00096594	NaN	NaN	1	2571.96	185	228.622	6	2668.85
BV	Excalibur_c3556_520	3D	606299213	11.2147	0.00098332	0.04398	11.2147	0.00098332	NaN	NaN	1	2564.39	185	228.663	6	2667.59
BV	Excalibur_c36070_300	2B	65466269	21.5165	6.7291e-06	0.08234	21.5165	6.7291e-06	NaN	NaN	1	4677.24	180	217.379	6	2946.41
BV	Excalibur_c3635_3192	2D	638133905	11.4076	2.1433e-05	0.08545	5.96546	0.01553	16.352	7.7437e-05	2	2485.98	183	217.923	7	2614.86
BV	Excalibur_c38761_288	2D	572364924	7.23432	0.00095498	0.05704	7.86618	0.0056	6.36536	0.01252	2	1599.67	177	221.123	7	2421.36
PTT	Excalibur_c40567_1857	2B	28368534	11.2962	0.00094351	0.05356	11.2962	0.00094351	NaN	NaN	1	151.131	185	13.3789	6	57.7883
BV	Excalibur_c4216_1258	2D	641981989	11.4317	2.105e-05	0.08594	6.2272	0.01347	16.1216	8.6756e-05	2	2498.96	182	218.599	7	2624.77
PTT	Excalibur_c42928_135	2B	17564545	7.82974	0.00055979	0.07545	15.2503	0.00013562	0.45783	0.49956	2	106.069	169	13.5469	7	74.5925
PT	Excalibur_c43102_132	2B	708436453	11.6872	0.00077406	0.05511	11.6872	0.00077406	NaN	NaN	1	0.39425	185	0.03373	6	0.15212
PTT	Excalibur_c4372_363	2A	758396922	15.9191	9.517e-05	0.07374	15.9191	9.517e-05	NaN	NaN	1	208.08	185	13.0711	6	67.2799
PTT	Excalibur_c46797_317	1D	460143614	16.4664	7.2976e-05	0.07607	16.4664	7.2976e-05	NaN	NaN	1	214.649	185	13.0356	6	68.3747
PTT	Excalibur_c4748_859	2D	11855077	11.2962	0.00094351	0.05356	11.2962	0.00094351	NaN	NaN	1	151.131	185	13.3789	6	57.7883
BV	Excalibur_c4759_564	7A	232751332	26.6362	6.3287e-07	0.09744	26.6362	6.3287e-07	NaN	NaN	1	5669.78	184	212.86	6	3170.43
PV	Excalibur_c4759_564	7A	232751332	16.3402	7.7728e-05	0.07655	16.3402	7.7728e-05	NaN	NaN	1	23425.3	184	1433.6	6	7040.54
BV	Excalibur_c48871_1330	2D	641233256	10.7039	4.0642e-05	0.08314	5.2499	0.02311	15.7284	0.00010561	2	2313.57	179	216.142	7	2423.28
PTT	Excalibur_c49266_154	2A	765707500	12.5422	0.00050472	0.05974	12.5422	0.00050472	NaN	NaN	1	166.753	183	13.2954	6	59.6844
BV	Excalibur_c49801_345	1D	476258829	11.0228	3.0786e-05	0.08459	8.32383	0.0044	13.1533	0.00037517	2	2341.44	177	212.419	7	2537.8
PT	Excalibur_c50785_525	4A	660474579	12.9613	0.00041103	0.0624	12.9613	0.00041103	NaN	NaN	1	0.44432	180	0.03428	6	0.15839
TV	Excalibur_c50785_525	4A	660474579	11.3419	0.00092673	0.05743	11.3419	0.00092673	NaN	NaN	1	10017.5	180	883.235	6	2576.4
BV	Excalibur_c55800_202	1B	100992073	12.0346	0.00064964	0.047	12.0346	0.00064964	NaN	NaN	1	2740.42	185	227.711	6	2696.93
PV	Excalibur_c60370_688	5D	314423305	13.1626	0.00037033	0.06281	13.1626	0.00037033	NaN	NaN	1	19053.3	183	1447.54	6	6408.15
TV	Excalibur_c60370_688	5D	314423305	12.8218	0.00043887	0.06341	12.8218	0.00043887	NaN	NaN	1	10929	183	852.378	6	2728.25
FV	Excalibur_c60370_688	5D	314423305	12.5468	0.00050356	0.06176	12.5468	0.00050356	NaN	NaN	1	19357.6	183	1542.83	6	5178.77
PTT	Excalibur_c63671_90	1A	547301016	11.6091	0.00080521	0.05495	11.6091	0.00080521	NaN	NaN	1	155.07	185	13.3576	6	58.4449
BV	Excalibur_c63713_871	6D	456558585	11.7482	0.0007522	0.04612	11.7482	0.0007522	NaN	NaN	1	2577.13	183	219.363	6	2621.57
BV	Excalibur_c63713_892	6D	456558606	11.2653	0.00095938	0.04407	11.2653	0.00095938	NaN	NaN	1	2495.69	184	221.538	6	2645.21
BV	Excalibur_c66007_385	2A	83619512	12.7665	0.00045118	0.05019	12.7665	0.00045118	NaN	NaN	1	2919.82	183	228.71	6	2719.84
BV	Excalibur_c7546_1286	6D	470639878	12.4881	8.3071e-06	0.09149	17.0293	5.5959e-05	7.3526	0.00734	2	2592.48	181	207.595	7	2728.11
BV	Excalibur_c79991_552	6A	606979768	14.5996	0.00018142	0.05628	14.5996	0.00018142	NaN	NaN	1	3281.76	185	224.785	6	2787.15
PV	Excalibur_c79991_552	6A	606979768	14.4266	0.00019753	0.06788	14.4266	0.00019753	NaN	NaN	1	20778.3	185	1440.28	6	6607.49
BV	Excalibur_c8919_2133	2B	789439136	10.1766	6.4991e-05	0.07858	0.95185	0.33055	19.3051	1.899e-05	2	2241.1	180	220.22	7	2485.28
SV	Excalibur_c9149_1789	1D	419736095	14.7778	0.00016704	0.07241	14.7778	0.00016704	NaN	NaN	1	2149.24	182	145.438	6	535.424
SV	Excalibur_c97691_225	1B	11937243	7.88587	0.00052875	0.08041	8.49214	0.00404	6.98578	0.00897	2	1121.18	172	142.176	7	490.402
PTT	Excalibur_rep_c101455_842	3D	595109882	16.3473	7.746e-05	0.07571	16.3473	7.746e-05	NaN	NaN	1	213.071	184	13.034	6	69.3424
BV	Excalibur_rep_c102844_573	2B	65114016	12.2828	1.0412e-05	0.09538	23.6308	2.6283e-06	0.94271	0.33296	2	2535.79	170	206.451	7	2581.89
PTT	Excalibur_rep_c102844_573	2B	65114016	11.8241	1.556e-05	0.11312	16.375	7.8572e-05	6.72504	0.01034	2	151.618	170	12.8228	7	71.5247
PV	Excalibur_rep_c102844_573	2B	65114016	7.26995	0.00093429	0.07334	5.21473	0.02363	9.07881	0.00298	2	10338.9	170	1422.14	7	5741.76
BV	Excalibur_rep_c103170_504	6B	697753508	11.3086	0.0009395	0.04466	11.3086	0.0009395	NaN	NaN	1	2498.51	183	220.939	6	2585.31
BV	Excalibur_rep_c105389_309	6A	605564686	12.0002	0.00066563	0.0475	12.0002	0.00066563	NaN	NaN	1	2617.47	179	218.118	6	2676.72
PTT	Excalibur_rep_c106365_485	5A	552162255	8.50871	0.00029452	0.08036	6.70411	0.0104	9.98067	0.00186	2	112.888	180	13.2673	7	60.1868
FV	Excalibur_rep_c106461_125	7A	170545671	15.0755	0.00014413	0.07328	15.0755	0.00014413	NaN	NaN	1	23025.7	183	1527.36	6	5788.24
PV	Excalibur_rep_c106461_125	7A	170545671	14.4154	0.00019925	0.06827	14.4154	0.00019925	NaN	NaN	1	20401.9	183	1415.29	6	6637.12
SV	Excalibur_rep_c106461_125	7A	170545671	13.8587	0.0002622	0.06773	13.8587	0.0002622	NaN	NaN	1	2010.34	183	145.06	6	522.455
TV	Excalibur_rep_c106461_125	7A	170545671	12.6975	0.000467	0.06288	12.6975	0.000467	NaN	NaN	1	10889.2	183	857.59	6	2705.23
PV	Excalibur_rep_c108225_302	7B	692834280	16.1226	8.6543e-05	0.07583	16.1226	8.6543e-05	NaN	NaN	1	22661.3	183	1405.56	6	6937.62
TV	Excalibur_rep_c108225_302	7B	692834280	12.8081	0.00044189	0.06343	12.8081	0.00044189	NaN	NaN	1	10983	183	857.5	6	2705.92
FV	Excalibur_rep_c108225_302	7B	692834280	12.1456	0.00061579	0.05999	12.1456	0.00061579	NaN	NaN	1	18849.5	183	1551.97	6	5030.54
PTT	Excalibur_rep_c70913_93	2A	15949580	11.2784	0.000953	0.05375	11.2784	0.000953	NaN	NaN	1	151.674	184	13.4482	6	57.8918
PTT	Excalibur_rep_c92475_275	3B	387730723	12.6341	0.0004839	0.06115	12.6341	0.0004839	NaN	NaN	1	171.854	180	13.6025	6	60.3531
PTT	Excalibur_rep_c93332_58	1B	471519652	20.293	1.1782e-05	0.09217	20.293	1.1782e-05	NaN	NaN	1	259.391	184	12.7823	6	77.0623
PTT	GENE-0676_322	2B	801222345	13.4771	0.0003163	0.06349	13.4771	0.0003163	NaN	NaN	1	179.102	184	13.2894	6	62.6087
BV	GENE-0762_74	2A	770412770	20.5452	1.0497e-05	0.07778	20.5452	1.0497e-05	NaN	NaN	1	4511.29	183	219.579	6	2970.21
BV	GENE-0918_140	2D	648285914	13.0992	4.8011e-06	0.09591	16.238	8.1517e-05	9.23736	0.00272	2	2796.03	184	213.451	7	2719.03
PTT	GENE-0977_215	2A	16433372	7.5369	0.00072833	0.07495	13.2545	0.00035894	1.761	0.18626	2	104.032	172	13.8031	7	57.3991
PTT	GENE-1298_29	2D	12689580	11.2537	2.4578e-05	0.10185	21.7937	5.8358e-06	0.74406	0.38949	2	143.657	183	12.7653	7	69.277
TV	GENE-1332_96	3B	45282186	7.18629	0.00099834	0.07288	14.1628	0.00022744	0.26804	0.6053	2	6079.79	177	846.026	7	2441.21
PTT	GENE-1422_762	2B	24239826	11.2784	0.000953	0.05375	11.2784	0.000953	NaN	NaN	1	151.674	184	13.4482	6	57.8918
PTT	GENE-1422_774	2B	24239830	11.2784	0.000953	0.05375	11.2784	0.000953	NaN	NaN	1	151.674	184	13.4482	6	57.8918
PTT	GENE-1711_304	2B	23543308	11.2784	0.000953	0.05375	11.2784	0.000953	NaN	NaN	1	151.674	184	13.4482	6	57.8918
PTT	GENE-2383_730	2A	764386394	12.6598	0.00047587	0.06022	12.6598	0.00047587	NaN	NaN	1	169.92	183	13.422	6	60.9329
BV	GENE-3863_132	6B	696640282	16.5424	7.0339e-05	0.06316	16.5424	7.0339e-05	NaN	NaN	1	3682.65	185	222.618	6	2853.97
SV	GENE-3975_114	2A	701485886	13.7259	0.0002796	0.067	13.7259	0.0002796	NaN	NaN	1	2020.49	184	147.203	6	511.692
TV	GENE-4200_87	6B	543226436	7.35562	0.00084484	0.07185	13.4308	0.0003232	1.26142	0.26285	2	6291.69	184	855.358	7	2535.24
BV	GENE-4347_41	7A	225356549	13.1624	0.00036986	0.05131	13.1624	0.00036986	NaN	NaN	1	2990.7	184	227.216	6	2745.73
FV	GENE-4373_172	7A	33936	17.4411	4.5706e-05	0.08353	17.4411	4.5706e-05	NaN	NaN	1	26614.3	184	1525.95	6	6307.32
PV	GENE-4373_172	7A	33936	17.3865	4.692e-05	0.08102	17.3865	4.692e-05	NaN	NaN	1	24797.6	184	1426.25	6	7274.52
SV	GENE-4373_172	7A	33936	16.257	8.0924e-05	0.07836	16.257	8.0924e-05	NaN	NaN	1	2362.85	184	145.343	6	568.75
TV	GENE-4373_172	7A	33936	14.6087	0.00018089	0.07136	14.6087	0.00018089	NaN	NaN	1	12497.2	184	855.468	6	2954.29
BV	GENE-4373_172	7A	33936	11.7856	0.00073735	0.04627	11.7856	0.00073735	NaN	NaN	1	2696.69	184	228.814	6	2696.73
BV	GENE-4419_58	7D	220287726	21.2869	7.3694e-06	0.0794	21.2869	7.3694e-06	NaN	NaN	1	4629.87	185	217.498	6	3011.84
PV	GENE-4419_58	7D	220287726	13.1776	0.00036659	0.0624	13.1776	0.00036659	NaN	NaN	1	19099	185	1449.36	6	6327.6
PTT	GENE-4598_467	7A	106200263	13.3825	0.00033151	0.0631	13.3825	0.00033151	NaN	NaN	1	178.037	184	13.3037	6	62.2579
PV	GENE-4791_286	7D	159407074	17.4368	4.57e-05	0.08083	17.4368	4.57e-05	NaN	NaN	1	24740.4	185	1418.86	6	7267.83
FV	GENE-4791_286	7D	159407074	17.3862	4.6823e-05	0.08291	17.3862	4.6823e-05	NaN	NaN	1	26417.8	185	1519.47	6	6253.45
SV	GENE-4791_286	7D	159407074	16.2423	8.1345e-05	0.07792	16.2423	8.1345e-05	NaN	NaN	1	2349.59	185	144.658	6	565.65
TV	GENE-4791_286	7D	159407074	14.5611	0.00018487	0.07081	14.5611	0.00018487	NaN	NaN	1	12401.9	185	851.715	6	2927.54
BV	GENE-4791_286	7D	159407074	11.9743	0.00066967	0.04678	11.9743	0.00066967	NaN	NaN	1	2727.52	185	227.781	6	2694.78
SV	GENE-4832_103	1A	9643692	13.8204	0.00026721	0.0679	13.8204	0.00026721	NaN	NaN	1	2031.98	183	147.027	6	503.405
BV	GENE-4833_102	7A	76500623	20.3545	1.1413e-05	0.07627	20.3545	1.1413e-05	NaN	NaN	1	4447.16	185	218.486	6	2981.38
PV	GENE-4833_102	7A	76500623	17.0953	5.386e-05	0.07938	17.0953	5.386e-05	NaN	NaN	1	24296.9	185	1421.26	6	7193.92
BV	GENE-4859_218	7D	224472450	23.2673	2.9363e-06	0.08597	23.2673	2.9363e-06	NaN	NaN	1	5012.48	185	215.43	6	3075.6
PV	GENE-4859_218	7D	224472450	14.1492	0.00022647	0.06667	14.1492	0.00022647	NaN	NaN	1	20407.2	185	1442.28	6	6545.64
PTT	GENE-4862_1014	7B	59647704	13.5596	0.0003063	0.06589	13.5596	0.0003063	NaN	NaN	1	185.255	178	13.6623	6	63.2568
PTT	GENE-4862_1104	7B	59647704	13.4014	0.00032842	0.06318	13.4014	0.00032842	NaN	NaN	1	178.286	184	13.3035	6	62.3271
PTT	GENE-4862_674	Un	91518700	13.4014	0.00032842	0.06318	13.4014	0.00032842	NaN	NaN	1	178.286	184	13.3035	6	62.3271
BV	GENE-4914_349	7A	487709715	7.26435	0.00092068	0.05654	13.6093	0.00029623	0.92495	0.33745	2	1647.51	183	226.794	7	2396.96
BV	GENE-4953_139	7D	220286110	25.6901	9.7173e-07	0.09417	25.6901	9.7173e-07	NaN	NaN	1	5488.46	184	213.641	6	3162.03
PV	GENE-4953_139	7D	220286110	16.212	8.2712e-05	0.07599	16.212	8.2712e-05	NaN	NaN	1	23258.1	184	1434.62	6	7017.93
FV	GENE-4993_69	7B	102235375	15.2601	0.00013146	0.07381	15.2601	0.00013146	NaN	NaN	1	23195.8	184	1520.03	6	5763.28
PV	GENE-4993_69	7B	102235375	14.6167	0.00018018	0.06892	14.6167	0.00018018	NaN	NaN	1	20597.3	184	1409.16	6	6593.8
SV	GENE-4993_69	7B	102235375	14.0811	0.00023456	0.06853	14.0811	0.00023456	NaN	NaN	1	2035.46	184	144.553	6	517.29
TV	GENE-4993_69	7B	102235375	12.8282	0.00043692	0.0632	12.8282	0.00043692	NaN	NaN	1	10943.7	184	853.101	6	2700.18
PV	IAAV1069	7A	142141409	17.4368	4.57e-05	0.08083	17.4368	4.57e-05	NaN	NaN	1	24740.4	185	1418.86	6	7267.83
FV	IAAV1069	7A	142141409	17.3862	4.6823e-05	0.08291	17.3862	4.6823e-05	NaN	NaN	1	26417.8	185	1519.47	6	6253.45
SV	IAAV1069	7A	142141409	16.2423	8.1345e-05	0.07792	16.2423	8.1345e-05	NaN	NaN	1	2349.59	185	144.658	6	565.65
TV	IAAV1069	7A	142141409	14.5611	0.00018487	0.07081	14.5611	0.00018487	NaN	NaN	1	12401.9	185	851.715	6	2927.54
BV	IAAV1069	7A	142141409	11.9743	0.00066967	0.04678	11.9743	0.00066967	NaN	NaN	1	2727.52	185	227.781	6	2694.78
PV	IAAV1346	6D	148483482	14.1543	0.0002273	0.06803	14.1543	0.0002273	NaN	NaN	1	20667.3	181	1460.14	6	6588.69
BV	IAAV1495	6A	258142609	12.0064	0.00065967	0.04699	12.0064	0.00065967	NaN	NaN	1	2738.37	184	228.075	6	2718.4
PTT	IAAV1502	2B	769949884	12.2232	0.00059226	0.05827	12.2232	0.00059226	NaN	NaN	1	164.32	183	13.4434	6	60.011
PT	IAAV2580	7B	700830088	12.0523	0.00064464	0.05702	12.0523	0.00064464	NaN	NaN	1	0.40787	184	0.03384	6	0.15428
TV	IAAV2580	7B	700830088	11.3181	0.00093404	0.0562	11.3181	0.00093404	NaN	NaN	1	9842.14	184	869.595	6	2519.6
BV	IAAV2683	1B	575867598	11.7621	0.00074612	0.04623	11.7621	0.00074612	NaN	NaN	1	2695.78	184	229.191	6	2689.21
BV	IAAV285	7A	232592554	26.1096	7.996e-07	0.09517	26.1096	7.996e-07	NaN	NaN	1	5549.06	185	212.53	6	3165.04
PV	IAAV285	7A	232592554	16.1843	8.3667e-05	0.07549	16.1843	8.3667e-05	NaN	NaN	1	23106.3	185	1427.7	6	6995.48
PTT	IAAV3167	5D	344428013	13.7278	0.00027974	0.06505	13.7278	0.00027974	NaN	NaN	1	183.238	183	13.3479	6	62.3949
FV	IAAV3449	7A	141575793	15.7505	0.00010369	0.07614	15.7505	0.00010369	NaN	NaN	1	23853.5	183	1514.46	6	6025.38
SV	IAAV3449	7A	141575793	15.0317	0.00014725	0.0728	15.0317	0.00014725	NaN	NaN	1	2134.45	183	141.996	6	555.587
PV	IAAV3449	7A	141575793	15.0107	0.00014877	0.07086	15.0107	0.00014877	NaN	NaN	1	21118.3	183	1406.88	6	6763.63
TV	IAAV3449	7A	141575793	13.0503	0.00039162	0.06445	13.0503	0.00039162	NaN	NaN	1	11152.5	183	854.582	6	2776.57
PTT	IAAV3757	2A	758421247	15.7796	0.00010204	0.07342	15.7796	0.00010204	NaN	NaN	1	206.446	184	13.0831	6	67.4442
BV	IAAV4307	2D	648387747	21.4809	6.7964e-06	0.08061	21.4809	6.7964e-06	NaN	NaN	1	4541.66	182	211.428	6	2977.03
BV	IAAV4437	4A	118635928	11.2999	0.00094465	0.04445	11.2999	0.00094465	NaN	NaN	1	2515.13	182	222.581	6	2678.47
PT	IAAV4500	1D	153777105	13.7164	0.00028133	0.06465	13.7164	0.00028133	NaN	NaN	1	0.4612	183	0.03362	6	0.16337
BV	IAAV4595	4B	428704415	12.6921	0.00046885	0.04991	12.6921	0.00046885	NaN	NaN	1	2815.41	182	221.823	6	2672.99
PV	IAAV5054	7A	141269555	17.4368	4.57e-05	0.08083	17.4368	4.57e-05	NaN	NaN	1	24740.4	185	1418.86	6	7267.83
FV	IAAV5054	7A	141269555	17.3862	4.6823e-05	0.08291	17.3862	4.6823e-05	NaN	NaN	1	26417.8	185	1519.47	6	6253.45
SV	IAAV5054	7A	141269555	16.2423	8.1345e-05	0.07792	16.2423	8.1345e-05	NaN	NaN	1	2349.59	185	144.658	6	565.65
TV	IAAV5054	7A	141269555	14.5611	0.00018487	0.07081	14.5611	0.00018487	NaN	NaN	1	12401.9	185	851.715	6	2927.54
BV	IAAV5054	7A	141269555	11.9743	0.00066967	0.04678	11.9743	0.00066967	NaN	NaN	1	2727.52	185	227.781	6	2694.78
BV	IAAV5328	7A	236620390	26.1096	7.996e-07	0.09517	26.1096	7.996e-07	NaN	NaN	1	5549.06	185	212.53	6	3165.04
PV	IAAV5328	7A	236620390	16.1843	8.3667e-05	0.07549	16.1843	8.3667e-05	NaN	NaN	1	23106.3	185	1427.7	6	6995.48
PTT	IAAV6070	2A	758399278	15.9191	9.517e-05	0.07374	15.9191	9.517e-05	NaN	NaN	1	208.08	185	13.0711	6	67.2799
BV	IAAV622	6A	496841056	15.0242	0.00014729	0.0578	15.0242	0.00014729	NaN	NaN	1	3370.05	185	224.308	6	2801.87
PV	IAAV677	2B	657844969	14.4498	0.00019528	0.06798	14.4498	0.00019528	NaN	NaN	1	20809.3	185	1440.11	6	6612.66
TV	IAAV677	2B	657844969	12.3238	0.00056173	0.06061	12.3238	0.00056173	NaN	NaN	1	10615.4	185	861.372	6	2629.78
FV	IAAV677	2B	657844969	11.7781	0.00073932	0.05777	11.7781	0.00073932	NaN	NaN	1	18406.5	185	1562.77	6	4918.23
PT	IAAV6974	3A	199140232	13.3127	0.00034769	0.06567	13.3127	0.00034769	NaN	NaN	1	0.45768	175	0.03438	6	0.1588
FV	IAAV6974	3A	199140232	11.8743	0.00071254	0.06137	11.8743	0.00071254	NaN	NaN	1	18839.9	175	1586.61	6	4888.14
SV	IAAV6974	3A	199140232	11.8338	0.00072721	0.061	11.8338	0.00072721	NaN	NaN	1	1780.21	175	150.435	6	475.944
TV	IAAV6974	3A	199140232	11.2357	0.00098323	0.0587	11.2357	0.00098323	NaN	NaN	1	9905.84	175	881.636	6	2412.68
PT	IAAV7226	5B	542952954	13.1053	0.00038001	0.06136	13.1053	0.00038001	NaN	NaN	1	0.43892	185	0.03349	6	0.15957
TV	IAAV7479	1A	35349	12.3939	0.00055067	0.06444	12.3939	0.00055067	NaN	NaN	1	10750.2	173	867.377	6	2792.92
FV	IAAV7479	1A	35349	12.3385	0.00056613	0.06418	12.3385	0.00056613	NaN	NaN	1	19411.7	173	1573.26	6	5048.74
BV	IAAV7514	5D	35355	12.8056	0.0004413	0.04982	12.8056	0.0004413	NaN	NaN	1	2904.62	185	226.824	6	2724.3
PV	IAAV7841	2B	657790878	14.4524	0.00019565	0.06869	14.4524	0.00019565	NaN	NaN	1	21023.1	183	1454.64	6	6645.67
TV	IAAV7841	2B	657790878	12.4521	0.00052801	0.06181	12.4521	0.00052801	NaN	NaN	1	10823.8	183	869.237	6	2674.91
FV	IAAV7841	2B	657790878	11.9162	0.00069114	0.05899	11.9162	0.00069114	NaN	NaN	1	18790.9	183	1576.92	6	4996.09
BV	IAAV7861	Un	229389412	9.37682	0.00014316	0.08311	18.2436	3.3668e-05	0.56134	0.45486	2	2004.64	155	213.787	7	2157.43
PTT	IAAV8116	2B	22318075	11.2962	0.00094351	0.05356	11.2962	0.00094351	NaN	NaN	1	151.131	185	13.3789	6	57.7883
BV	IAAV8204	7D	60599917	19.4928	1.7188e-05	0.07363	19.4928	1.7188e-05	NaN	NaN	1	4291.29	184	220.147	6	2962.5
PTT	IAAV880	2A	755788434	14.6037	0.00018104	0.06809	14.6037	0.00018104	NaN	NaN	1	192.145	185	13.1572	6	64.6239
BV	IAAV9128	2D	647970525	20.5452	1.0497e-05	0.07778	20.5452	1.0497e-05	NaN	NaN	1	4511.29	183	219.579	6	2970.21
BV	IACX1302	7B	602939632	15.1541	0.00013822	0.05826	15.1541	0.00013822	NaN	NaN	1	3396.97	185	224.162	6	2806.35
PTT	IACX2309	2B	95797357	8.41519	0.00031957	0.07871	4.12105	0.0438	12.4514	0.00052883	2	111.025	182	13.1935	7	59.966
SV	IACX3811	1B	11859379	11.4946	0.00086071	0.05867	11.4946	0.00086071	NaN	NaN	1	1737.54	177	151.162	6	476.845
PV	IACX422	6A	169973404	13.4485	0.00032409	0.06653	13.4485	0.00032409	NaN	NaN	1	19443	177	1445.73	6	6057.84
TV	IACX5753	6A	36012	13.221	0.00036022	0.06557	13.221	0.00036022	NaN	NaN	1	11471.7	182	867.687	6	2837.36
FV	IACX5753	6A	36012	11.6008	0.00081122	0.05769	11.6008	0.00081122	NaN	NaN	1	18353.4	182	1582.08	6	5032.85
PTT	IACX6178	2A	15612817	11.2962	0.00094351	0.05356	11.2962	0.00094351	NaN	NaN	1	151.131	185	13.3789	6	57.7883
BV	IACX6346	1B	575867949	11.7621	0.00074612	0.04623	11.7621	0.00074612	NaN	NaN	1	2695.78	184	229.191	6	2689.21
TV	IACX7439	6A	501176875	14.5151	0.0001891	0.07061	14.5151	0.0001891	NaN	NaN	1	12365.6	185	851.912	6	2921.48
FV	IACX7439	6A	501176875	12.8888	0.00042334	0.06286	12.8888	0.00042334	NaN	NaN	1	20029.3	185	1554	6	5188.69
PV	IACX7439	6A	501176875	11.1958	0.00099282	0.05355	11.1958	0.00099282	NaN	NaN	1	16390.6	185	1464	6	5876.21
BV	Jagger_c319_99	7A	512344076	12.4165	0.00053685	0.04863	12.4165	0.00053685	NaN	NaN	1	2830.65	184	227.974	6	2711.07
PTT	Jagger_c319_99	7A	512344076	11.5888	0.0008144	0.05512	11.5888	0.0008144	NaN	NaN	1	155.494	184	13.4177	6	58.6741
PTT	Jagger_c5227_133	6A	184826335	12.6928	0.00046749	0.05993	12.6928	0.00046749	NaN	NaN	1	168.538	184	13.2782	6	61.5128
BV	Jagger_c7527_89	2D	645829379	12.6092	7.6272e-06	0.09583	8.18056	0.00474	16.3293	7.9437e-05	2	2678.1	176	212.393	7	2644.39
PTT	JD_c10324_88	2A	770009045	19.8873	1.4225e-05	0.09034	19.8873	1.4225e-05	NaN	NaN	1	254.914	185	12.8179	6	75.0854
PV	JD_c10643_840	5B	290816111	14.2234	0.00021833	0.06699	14.2234	0.00021833	NaN	NaN	1	20506.6	185	1441.75	6	6562.2
TV	JD_c10643_840	5B	290816111	12.5321	0.00050601	0.06157	12.5321	0.00050601	NaN	NaN	1	10783.5	185	860.464	6	2657.79
FV	JD_c10643_840	5B	290816111	12.0242	0.00065306	0.0589	12.0242	0.00065306	NaN	NaN	1	18767.6	185	1560.82	6	4978.41
PTT	JD_c11606_1377	4B	634340134	14.7546	0.00019713	0.0988	14.7546	0.00019713	NaN	NaN	1	198.749	120	13.4703	6	65.8613
TV	JD_c3499_551	5B	431798207	7.4198	0.00081816	0.07911	0.26159	0.6097	14.5569	0.0001912	2	6694.22	167	902.21	7	2652.52
TV	JD_c767_567	2B	157695245	14.5989	0.00018206	0.07168	14.5989	0.00018206	NaN	NaN	1	12552.6	183	859.832	6	2962.9
FV	JD_c767_567	2B	157695245	12.5641	0.00049922	0.06199	12.5641	0.00049922	NaN	NaN	1	19748.1	183	1571.79	6	5153.43
BV	Ku_c12191_1123	3A	737800206	13.3915	0.00033238	0.05325	13.3915	0.00033238	NaN	NaN	1	3002.02	179	224.173	6	2708.76
PT	Ku_c14982_168	3A	497649774	13.0505	0.00039106	0.0614	13.0505	0.00039106	NaN	NaN	1	0.4391	184	0.03365	6	0.16004
PTT	Ku_c1571_1457	1A	481691783	13.0176	0.00039751	0.06131	13.0176	0.00039751	NaN	NaN	1	172.539	184	13.2543	6	62.5871
BV	Ku_c21002_1075	5A	582384304	7.68187	0.0006745	0.07871	15.2862	0.00014102	0.16497	0.68522	2	1834.43	145	238.8	7	1712.39
PV	Ku_c21663_1390	1A	570367080	13.0404	0.00039516	0.06336	13.0404	0.00039516	NaN	NaN	1	19080.4	180	1463.18	6	6296.15
PT	Ku_c40588_1376	2A	728776653	10.5197	4.75e-05	0.09636	13.3224	0.00034204	7.26122	0.00771	2	0.34338	182	0.03264	7	0.16942
PTT	Ku_c40588_1376	2A	728776653	8.84463	0.00021588	0.08282	6.24674	0.01332	11.0978	0.00105	2	115.266	182	13.0323	7	58.827
PTT	Ku_c42579_870	2D	11046425	11.2962	0.00094351	0.05356	11.2962	0.00094351	NaN	NaN	1	151.131	185	13.3789	6	57.7883
PTT	Ku_c68144_387	2D	644719810	27.3036	4.7542e-07	0.12223	27.3036	4.7542e-07	NaN	NaN	1	342.825	181	12.5561	6	88.6901
PTT	Ku_c68144_972	2A	770011726	22.1511	4.9587e-06	0.10041	22.1511	4.9587e-06	NaN	NaN	1	283.245	183	12.787	6	80.1594
PT	Ku_c68466_2247	5D	170314350	13.2179	0.00035979	0.06197	13.2179	0.00035979	NaN	NaN	1	0.44269	184	0.03349	6	0.16356
PV	Kukri_c10197_186	7D	195620504	12.8449	0.00043274	0.06092	12.8449	0.00043274	NaN	NaN	1	18648.1	185	1451.79	6	6252.46
FV	Kukri_c10197_186	7D	195620504	12.8216	0.00043779	0.06256	12.8216	0.00043779	NaN	NaN	1	19931.6	185	1554.53	6	5172.42
PV	Kukri_c11742_1512	5D	556229992	11.255	0.00096341	0.05381	11.255	0.00096341	NaN	NaN	1	16472.4	185	1463.55	6	5889.83
FV	Kukri_c12859_249	3B	454367743	14.1807	0.00022366	0.06958	14.1807	0.00022366	NaN	NaN	1	21733.5	183	1532.6	6	5317.92
PV	Kukri_c12859_249	3B	454367743	13.3062	0.00034481	0.06364	13.3062	0.00034481	NaN	NaN	1	19080.3	183	1433.95	6	6231.66
SV	Kukri_c12859_249	3B	454367743	12.916	0.00041872	0.06355	12.916	0.00041872	NaN	NaN	1	1892.45	183	146.519	6	494.664
TV	Kukri_c12859_249	3B	454367743	12.0197	0.00065605	0.06002	12.0197	0.00065605	NaN	NaN	1	10273.3	183	854.704	6	2456.6
PTT	Kukri_c13006_731	2B	40946	14.3201	0.00020817	0.06686	14.3201	0.00020817	NaN	NaN	1	188.681	185	13.176	6	64.0466
PT	Kukri_c1307_1223	3A	500977584	12.495	0.00051551	0.05868	12.495	0.00051551	NaN	NaN	1	0.41977	185	0.0336	6	0.15638
BV	Kukri_c14516_224	7A	486154673	13.4764	0.00031776	0.05286	13.4764	0.00031776	NaN	NaN	1	2987.39	181	221.675	6	2732.48
PTT	Kukri_c14766_1050	7B	62401712	13.5512	0.00030757	0.06584	13.5512	0.00030757	NaN	NaN	1	185.107	178	13.6599	6	63.313
PV	Kukri_c15195_1052	7D	27652003	13.3498	0.00034033	0.06615	13.3498	0.00034033	NaN	NaN	1	19834.3	177	1485.74	6	6146.91
BV	Kukri_c15195_1052	7D	27652003	12.2014	0.00060317	0.04991	12.2014	0.00060317	NaN	NaN	1	2820.4	177	231.153	6	2599.26
BV	Kukri_c17_943	2A	774853561	21.7685	6.091e-06	0.08524	21.7685	6.091e-06	NaN	NaN	1	4443.74	175	204.136	6	2734.4
PTT	Kukri_c17417_291	4A	688095748	20.6009	1.0195e-05	0.09363	20.6009	1.0195e-05	NaN	NaN	1	264.142	184	12.8219	6	76.961
PTT	Kukri_c18207_262	7D	47013599	19.9151	1.404e-05	0.09045	19.9151	1.404e-05	NaN	NaN	1	255.236	185	12.8162	6	75.1391
TV	Kukri_c18459_2622	2B	669440793	16.7148	6.4845e-05	0.08082	16.7148	6.4845e-05	NaN	NaN	1	14153.7	184	846.775	6	3219.02
PV	Kukri_c18459_2622	2B	669440793	14.3988	0.00020056	0.0681	14.3988	0.00020056	NaN	NaN	1	20845.4	184	1447.71	6	6618.88
FV	Kukri_c18459_2622	2B	669440793	13.7322	0.00027873	0.06704	13.7322	0.00027873	NaN	NaN	1	21355.2	184	1555.12	6	5402.36
TV	Kukri_c19641_753	1B	275458494	14.4135	0.00019912	0.07051	14.4135	0.00019912	NaN	NaN	1	12346.9	184	856.617	6	2913.94
PV	Kukri_c19641_753	1B	275458494	13.906	0.00025575	0.06599	13.906	0.00025575	NaN	NaN	1	20181.9	184	1451.3	6	6463.22
FV	Kukri_c19641_753	1B	275458494	13.8255	0.00026614	0.06743	13.8255	0.00026614	NaN	NaN	1	21483.5	184	1553.9	6	5450.64
SV	Kukri_c19641_753	1B	275458494	11.9358	0.00068357	0.05872	11.9358	0.00068357	NaN	NaN	1	1769.22	184	148.229	6	476.335
BV	Kukri_c20444_1238	5D	31271155	11.6901	0.00077291	0.04573	11.6901	0.00077291	NaN	NaN	1	2666.63	185	228.11	6	2684.63
BV	Kukri_c21135_1071	2D	648210785	10.9543	3.2508e-05	0.08393	0.78477	0.37687	21.0364	8.4451e-06	2	2294.67	179	209.477	7	2455.12
PTT	Kukri_c23195_266	2A	12327554	11.2962	0.00094351	0.05356	11.2962	0.00094351	NaN	NaN	1	151.131	185	13.3789	6	57.7883
PTT	Kukri_c23894_464	5B	525595819	17.2742	5.979e-07	0.25814	6.45924	0.01297	26.0653	2.2289e-06	2	153.607	79	8.89228	7	69.6567
PTT	Kukri_c24262_918	6A	60425301	11.8925	0.00070021	0.057	11.8925	0.00070021	NaN	NaN	1	152.192	182	12.7973	6	56.8323
BV	Kukri_c2561_179	2D	610289405	7.93491	0.00049825	0.06197	4.15606	0.04294	11.4733	0.00086712	2	1795.59	180	226.29	7	2460.33
BV	Kukri_c27692_822	7A	232594714	26.1096	7.996e-07	0.09517	26.1096	7.996e-07	NaN	NaN	1	5549.06	185	212.53	6	3165.04
PV	Kukri_c27692_822	7A	232594714	16.1843	8.3667e-05	0.07549	16.1843	8.3667e-05	NaN	NaN	1	23106.3	185	1427.7	6	6995.48
BV	Kukri_c27874_515	4A	605065645	15.627	0.00010991	0.06017	15.627	0.00010991	NaN	NaN	1	3506.86	184	224.41	6	2831.76
BV	Kukri_c28695_269	1A	517487694	7.82225	0.00054989	0.06051	9.91276	0.00192	5.48985	0.0202	2	1763.97	183	225.506	7	2434.33
PTT	Kukri_c2884_93	2B	21952451	11.4635	0.00087333	0.05563	11.4635	0.00087333	NaN	NaN	1	144.161	178	12.5756	6	58.8353
PV	Kukri_c3024_1268	2B	657791005	13.706	0.00028236	0.06489	13.706	0.00028236	NaN	NaN	1	19685.3	184	1436.25	6	6513.44
TV	Kukri_c3024_1268	2B	657791005	11.5853	0.00081584	0.05736	11.5853	0.00081584	NaN	NaN	1	9887.36	184	853.442	6	2555.24
FV	Kukri_c31596_630	7A	141567882	17.4411	4.5706e-05	0.08353	17.4411	4.5706e-05	NaN	NaN	1	26614.3	184	1525.95	6	6307.32
PV	Kukri_c31596_630	7A	141567882	17.3865	4.692e-05	0.08102	17.3865	4.692e-05	NaN	NaN	1	24797.6	184	1426.25	6	7274.52
SV	Kukri_c31596_630	7A	141567882	16.257	8.0924e-05	0.07836	16.257	8.0924e-05	NaN	NaN	1	2362.85	184	145.343	6	568.75
TV	Kukri_c31596_630	7A	141567882	14.6087	0.00018089	0.07136	14.6087	0.00018089	NaN	NaN	1	12497.2	184	855.468	6	2954.29
BV	Kukri_c31596_630	7A	141567882	11.7856	0.00073735	0.04627	11.7856	0.00073735	NaN	NaN	1	2696.69	184	228.814	6	2696.73
FV	Kukri_c31596_872	7A	142133121	15.0738	0.00014425	0.07356	15.0738	0.00014425	NaN	NaN	1	22970.4	183	1523.87	6	5567.31
PV	Kukri_c31596_872	7A	142133121	13.9375	0.00025218	0.06665	13.9375	0.00025218	NaN	NaN	1	19616.3	183	1407.44	6	6126.69
SV	Kukri_c31596_872	7A	142133121	13.8246	0.00026666	0.06783	13.8246	0.00026666	NaN	NaN	1	2009.72	183	145.373	6	504.424
TV	Kukri_c31596_872	7A	142133121	12.6557	0.00047684	0.0629	12.6557	0.00047684	NaN	NaN	1	10807.7	183	853.974	6	2592.62
TV	Kukri_c32241_1165	2B	666543997	16.5736	6.9567e-05	0.08056	16.5736	6.9567e-05	NaN	NaN	1	14108.5	183	851.264	6	3223.45
PV	Kukri_c32241_1165	2B	666543997	15.5365	0.00011508	0.07352	15.5365	0.00011508	NaN	NaN	1	22464.8	183	1445.93	6	6827.19
FV	Kukri_c32241_1165	2B	666543997	13.6473	0.00029111	0.06697	13.6473	0.00029111	NaN	NaN	1	21338.4	183	1563.56	6	5412.7
FV	Kukri_c32377_557	3A	38391487	15.4977	0.00011749	0.07537	15.4977	0.00011749	NaN	NaN	1	23302.5	182	1503.61	6	5917.29
SV	Kukri_c32377_557	3A	38391487	14.2707	0.00021429	0.06991	14.2707	0.00021429	NaN	NaN	1	2049.84	182	143.64	6	530.092
TV	Kukri_c32377_557	3A	38391487	14.032	0.00024105	0.06922	14.032	0.00024105	NaN	NaN	1	11796.9	182	840.714	6	2902.92
PV	Kukri_c32377_557	3A	38391487	12.3441	0.00055806	0.05933	12.3441	0.00055806	NaN	NaN	1	17570.8	182	1423.42	6	6178.42
PT	Kukri_c32377_557	3A	38391487	11.2871	0.00095079	0.05389	11.2871	0.00095079	NaN	NaN	1	0.38329	182	0.03396	6	0.15523
PV	Kukri_c33374_1048	2A	4790384	14.4469	0.00019556	0.06797	14.4469	0.00019556	NaN	NaN	1	20805.4	185	1440.13	6	6612.01
PTT	Kukri_c3430_1787	5D	434543632	11.1484	2.7084e-05	0.1017	0.0617	0.80411	22.2279	4.8016e-06	2	143.198	182	12.8448	7	68.3475
PTT	Kukri_c35354_321	7B	44941961	12.4655	0.00052514	0.05961	12.4655	0.00052514	NaN	NaN	1	168.033	182	13.4799	6	60.9345
BV	Kukri_c36266_120	2B	712599701	11.9823	0.00067006	0.04896	11.9823	0.00067006	NaN	NaN	1	2725.69	181	227.477	6	2416.58
BV	Kukri_c36428_156	1A	583925902	8.19634	0.00038914	0.06295	8.79707	0.00342	7.29622	0.00756	2	1835.12	184	223.895	7	2444.49
BV	Kukri_c36710_1007	7A	232757583	26.1096	7.996e-07	0.09517	26.1096	7.996e-07	NaN	NaN	1	5549.06	185	212.53	6	3165.04
PV	Kukri_c36710_1007	7A	232757583	16.1843	8.3667e-05	0.07549	16.1843	8.3667e-05	NaN	NaN	1	23106.3	185	1427.7	6	6995.48
PTT	Kukri_c3688_407	2A	763691161	13.1847	0.00036529	0.06192	13.1847	0.00036529	NaN	NaN	1	174.716	185	13.2514	6	61.7192
BV	Kukri_c38203_354	2D	650060622	20.5452	1.0497e-05	0.07778	20.5452	1.0497e-05	NaN	NaN	1	4511.29	183	219.579	6	2970.21
PTT	Kukri_c38982_289	6A	11115033	9.28173	0.00014976	0.09118	13.3322	0.00034703	4.92355	0.02782	2	123.366	169	13.2913	7	65.6682
PTT	Kukri_c3948_209	Un	194672014	8.26645	0.00036689	0.07807	16.4951	7.2407e-05	0.11779	0.73184	2	109.805	181	13.2833	7	58.385
BV	Kukri_c39894_178	7A	232593112	19.8335	1.4632e-05	0.07497	19.8335	1.4632e-05	NaN	NaN	1	4362.65	184	219.964	6	2952.57
BV	Kukri_c4104_1347	3B	168690740	13.2591	0.00035202	0.05146	13.2591	0.00035202	NaN	NaN	1	3000.59	185	226.305	6	2740.29
FV	Kukri_c47966_343	2B	382088158	11.3012	0.0009523	0.05904	11.3012	0.0009523	NaN	NaN	1	18038.6	174	1596.17	6	4636.43
PV	Kukri_c49010_266	2B	664219545	13.4731	0.00031737	0.06419	13.4731	0.00031737	NaN	NaN	1	19472	183	1445.25	6	6477.93
PT	Kukri_c51540_490	2A	727239194	8.86325	0.00021315	0.08271	0.35685	0.55101	17.3374	4.8473e-05	2	0.29412	180	0.03318	7	0.16267
PTT	Kukri_c52644_277	2A	18020300	11.5657	0.00082484	0.05521	11.5657	0.00082484	NaN	NaN	1	155.19	183	13.4181	6	59.2365
PTT	Kukri_c56081_307	2B	17570892	7.82974	0.00055979	0.07545	15.2503	0.00013562	0.45783	0.49956	2	106.069	169	13.5469	7	74.5925
PTT	Kukri_c6361_407	6D	473084811	17.2344	5.0703e-05	0.08046	17.2344	5.0703e-05	NaN	NaN	1	226.784	182	13.1588	6	70.5921
PTT	Kukri_c66123_88	2B	104242981	11.4844	0.00085767	0.0544	11.4844	0.00085767	NaN	NaN	1	153.501	185	13.3661	6	58.1834
PTT	Kukri_c66132_81	2B	104242981	11.2063	0.00099057	0.05402	11.2063	0.00099057	NaN	NaN	1	152.23	182	13.5844	6	57.6345
FV	Kukri_c66328_222	7A	544263610	16.6383	6.7427e-05	0.0803	16.6383	6.7427e-05	NaN	NaN	1	25233.6	183	1516.6	6	6120.34
TV	Kukri_c66328_222	7A	544263610	15.6115	0.00011095	0.07617	15.6115	0.00011095	NaN	NaN	1	13189.5	183	844.853	6	3092.57
SV	Kukri_c66328_222	7A	544263610	14.0695	0.00023627	0.06887	14.0695	0.00023627	NaN	NaN	1	2044.18	183	145.292	6	515.291
PT	Kukri_c66328_222	7A	544263610	13.3466	0.00033795	0.06303	13.3466	0.00033795	NaN	NaN	1	0.45067	183	0.03377	6	0.16185
PV	Kukri_c66328_222	7A	544263610	12.8674	0.00042901	0.06145	12.8674	0.00042901	NaN	NaN	1	18365.4	183	1427.28	6	6275.16
PTT	Kukri_c67873_265	2A	770412156	21.3538	7.1653e-06	0.0967	21.3538	7.1653e-06	NaN	NaN	1	272.791	184	12.7749	6	78.4026
PV	Kukri_c75902_132	2B	662684808	13.4578	0.00032026	0.06445	13.4578	0.00032026	NaN	NaN	1	19550.7	182	1452.75	6	6487.8
SV	Kukri_c7770_176	1B	566603733	14.6708	0.00017517	0.07093	14.6708	0.00017517	NaN	NaN	1	2138.96	185	145.797	6	530.545
FV	Kukri_c7770_176	1B	566603733	12.3566	0.00055257	0.06043	12.3566	0.00055257	NaN	NaN	1	19254	185	1558.19	6	5059.48
BV	Kukri_c900_1376	2B	796806856	11.3377	2.2883e-05	0.08508	5.69563	0.01803	16.4975	7.2322e-05	2	2475.1	182	218.306	7	2635.5
TV	Kukri_c94990_140	5B	548431043	8.81938	0.00022377	0.08856	9.03219	0.00304	8.23726	0.00461	2	7602.02	176	861.968	7	2852.13
PTT	Kukri_c964_1482	1A	12587508	20.5478	1.1915e-05	0.11178	20.5478	1.1915e-05	NaN	NaN	1	282.504	148	13.7486	6	82.0999
BV	Kukri_c9864_1220	1D	50969417	12.671	6.9898e-06	0.09315	0.73547	0.39223	24.513	1.6625e-06	2	2715.69	184	214.324	7	2696.08
PV	Kukri_c9864_1220	1D	50969417	9.95822	7.8277e-05	0.09165	1.53834	0.21644	18.2348	3.1254e-05	2	14026.8	184	1408.57	7	6702.89
FV	Kukri_rep_c101286_390	7A	142139356	11.8631	0.00070906	0.05829	11.8631	0.00070906	NaN	NaN	1	18516.1	184	1560.82	6	5081.03
PV	Kukri_rep_c101286_390	7A	142139356	11.7048	0.00076805	0.05602	11.7048	0.00076805	NaN	NaN	1	17104.9	184	1461.36	6	6070.43
PV	Kukri_rep_c101529_1199	2B	664219837	13.3623	0.00033532	0.0637	13.3623	0.00033532	NaN	NaN	1	19322.7	183	1446.06	6	6453.06
PT	Kukri_rep_c102095_679	3A	500994712	13.2338	0.00035647	0.06192	13.2338	0.00035647	NaN	NaN	1	0.44294	185	0.03347	6	0.16024
PV	Kukri_rep_c103115_444	7A	652704683	11.9438	0.00068158	0.05744	11.9438	0.00068158	NaN	NaN	1	17095.2	183	1431.3	6	5950.34
TV	Kukri_rep_c104432_114	1B	275673016	11.5572	1.9235e-05	0.11298	21.6068	6.5192e-06	1.45233	0.22977	2	9490.74	176	821.201	7	3353.66
FV	Kukri_rep_c104432_114	1B	275673016	11.1247	2.8215e-05	0.10861	20.4997	1.0923e-05	1.67182	0.19771	2	16574.4	176	1489.88	7	6141.8
PV	Kukri_rep_c104432_114	1B	275673016	10.2057	6.404e-05	0.09769	18.8079	2.4228e-05	1.54554	0.21545	2	14483.3	176	1419.14	7	6676.32
SV	Kukri_rep_c104432_114	1B	275673016	9.66079	0.0001045	0.09546	17.1488	5.3431e-05	2.06914	0.15208	2	1370.72	176	141.885	7	535.228
TV	Kukri_rep_c104432_409	1B	275459735	18.2605	3.0948e-05	0.08799	18.2605	3.0948e-05	NaN	NaN	1	15234.5	183	834.287	6	3411.39
FV	Kukri_rep_c104432_409	1B	275459735	16.9587	5.7769e-05	0.08171	16.9587	5.7769e-05	NaN	NaN	1	25677.4	183	1514.11	6	6197.04
PV	Kukri_rep_c104432_409	1B	275459735	16.9375	5.8364e-05	0.07941	16.9375	5.8364e-05	NaN	NaN	1	23709.4	183	1399.82	6	7069.87
SV	Kukri_rep_c104432_409	1B	275459735	13.5755	0.00030166	0.06647	13.5755	0.00030166	NaN	NaN	1	1972.64	183	145.309	6	514.188
PTT	Kukri_rep_c104611_210	2A	710092857	14.7273	0.00017038	0.06863	14.7273	0.00017038	NaN	NaN	1	193.651	185	13.1491	6	64.875
FV	Kukri_rep_c115294_146	7A	136813196	14.6031	0.0001811	0.07061	14.6031	0.0001811	NaN	NaN	1	22498.3	185	1540.65	6	5600.2
PV	Kukri_rep_c115294_146	7A	136813196	13.6818	0.00028537	0.06462	13.6818	0.00028537	NaN	NaN	1	19779.5	185	1445.68	6	6441.01
SV	Kukri_rep_c115294_146	7A	136813196	13.423	0.00032447	0.06531	13.423	0.00032447	NaN	NaN	1	1969.34	185	146.714	6	502.275
TV	Kukri_rep_c115294_146	7A	136813196	12.3349	0.00055861	0.06066	12.3349	0.00055861	NaN	NaN	1	10624.4	185	861.324	6	2631.28
FV	Kukri_rep_c69028_139	3A	10300648	9.4339	0.00012888	0.09478	18.9759	2.2501e-05	0.00026082	0.98713	2	14376.3	174	1523.9	7	5458.29
SV	Kukri_rep_c69028_139	3A	10300648	8.16888	0.00040655	0.08309	16.1386	8.7285e-05	0.26674	0.60618	2	1192.09	174	145.931	7	471.902
PV	Kukri_rep_c69028_139	3A	10300648	7.44234	0.0007919	0.0741	14.9528	0.00015524	0.01596	0.89963	2	10956.4	174	1472.17	7	5651.21
TV	Kukri_rep_c69028_139	3A	10300648	7.35276	0.00086005	0.07587	14.5692	0.00018726	0.2027	0.65311	2	6328.53	174	860.7	7	2438.36
SV	Kukri_rep_c69028_347	3A	10300856	7.197	0.00097999	0.07042	13.7476	0.00027661	0.67095	0.41379	2	1061.12	183	147.439	7	450.909
FV	Kukri_rep_c69803_82	2D	44079117	11.7162	0.00076361	0.05769	11.7162	0.00076361	NaN	NaN	1	18131.4	184	1547.55	6	4919.22
SV	Kukri_rep_c70288_1101	Un	88944686	10.1984	6.4093e-05	0.09924	2.01515	0.15748	18.1881	3.2435e-05	2	1447.6	178	141.945	7	558.226
FV	Kukri_rep_c70288_1101	Un	88944686	8.11391	0.00042429	0.08076	0.70368	0.40267	15.4672	0.00012014	2	12510.2	178	1541.82	7	5054.79
BV	Kukri_rep_c70389_57	7A	232588721	19.4421	1.7558e-05	0.07318	19.4421	1.7558e-05	NaN	NaN	1	4266.78	185	219.461	6	2951.32
PTT	Kukri_rep_c72504_838	3A	574988083	14.8436	0.00016316	0.07186	14.8436	0.00016316	NaN	NaN	1	200.639	177	13.5169	6	66.5751
PT	Kukri_rep_c74573_613	2D	134792774	14.0089	0.0002478	0.06497	14.0089	0.0002478	NaN	NaN	1	0.45198	172	0.03226	6	0.23459
BV	Kukri_rep_c75743_357	7A	141857695	11.892	0.00069805	0.04648	11.892	0.00069805	NaN	NaN	1	2709.9	185	227.876	6	2691.84
PTT	Kukri_rep_c80115_213	2A	764323322	20.7156	9.6603e-06	0.0942	20.7156	9.6603e-06	NaN	NaN	1	265.74	184	12.828	6	76.7604
BV	Kukri_rep_c80115_213	2A	764323322	12.1984	0.00059897	0.04783	12.1984	0.00059897	NaN	NaN	1	2762.71	184	226.482	6	2680.97
PTT	Kukri_rep_c96828_86	4A	690970212	7.52041	0.00075011	0.07722	3.63722	0.05824	11.1792	0.00102	2	98.1335	164	13.049	7	57.355
PTT	Ra_c1757_256	2A	770011695	11.5888	0.00081437	0.05498	11.5888	0.00081437	NaN	NaN	1	154.724	184	13.3511	6	59.6179
SV	Ra_c22700_943	6A	108077249	11.2413	0.0009721	0.0559	11.2413	0.0009721	NaN	NaN	1	1684.43	183	149.842	6	452.369
BV	Ra_c24793_726	1A	517482507	7.85227	0.00053401	0.06051	9.93415	0.00189	5.52728	0.01978	2	1764.15	184	224.667	7	2424.21
TV	Ra_c31353_172	2B	669436096	14.3071	0.00021222	0.07212	14.3071	0.00021222	NaN	NaN	1	12312	177	860.551	6	3064.92
PV	Ra_c31353_172	2B	669436096	12.404	0.000545	0.06091	12.404	0.000545	NaN	NaN	1	18200	177	1467.27	6	6515.4
FV	Ra_c31353_172	2B	669436096	11.3423	0.00092958	0.05762	11.3423	0.00092958	NaN	NaN	1	17812.2	177	1570.42	6	5190.79
PV	Ra_c40942_331	7D	385701333	13.9117	0.00025467	0.06563	13.9117	0.00025467	NaN	NaN	1	20088.5	185	1444.01	6	6492.53
FV	Ra_c40942_331	7D	385701333	11.5737	0.00081976	0.05683	11.5737	0.00081976	NaN	NaN	1	18105.8	185	1564.4	6	4868.13
SV	Ra_c40942_331	7D	385701333	11.57	0.00082128	0.05682	11.57	0.00082128	NaN	NaN	1	1713.49	185	148.097	6	459.633
SV	Ra_c5508_706	4B	636789410	12.6009	0.00049072	0.06243	12.6009	0.00049072	NaN	NaN	1	1853.15	182	147.064	6	486.074
BV	Ra_c6782_720	2D	610291269	12.864	0.00043262	0.05336	12.864	0.00043262	NaN	NaN	1	2965.4	178	230.52	6	2424.03
BV	Ra_c965_2703	3B	69818438	16.4635	7.3226e-05	0.06317	16.4635	7.3226e-05	NaN	NaN	1	3677.48	184	223.372	6	2852.21
TV	RAC875_c102223_220	1B	536706338	11.3461	0.00092182	0.05664	11.3461	0.00092182	NaN	NaN	1	9918.56	183	874.184	6	2524.03
PT	RAC875_c10430_672	3A	72671116	11.6335	0.00079705	0.05529	11.6335	0.00079705	NaN	NaN	1	0.39209	183	0.0337	6	0.15389
PT	RAC875_c13_2258	5A	414049772	13.3285	4.0554e-06	0.12162	6.16721	0.01394	19.8372	1.4905e-05	2	0.43069	177	0.03231	7	0.19477
FV	RAC875_c13_2258	5A	414049772	8.89518	0.00020841	0.08792	6.16681	0.01394	11.2678	0.00096526	2	13481.9	177	1515.64	7	5486.49
SV	RAC875_c13_2258	5A	414049772	8.49712	0.00029945	0.08426	6.50125	0.01162	10.1585	0.0017	2	1217.78	177	143.317	7	505.677
TV	RAC875_c13_2258	5A	414049772	7.42168	0.00080324	0.07499	4.33525	0.03876	10.282	0.00159	2	6349.17	177	855.489	7	2557.59
PTT	RAC875_c1329_225	7B	744605021	12.3933	0.00054448	0.05933	12.3933	0.00054448	NaN	NaN	1	167.181	182	13.4897	6	60.4846
PV	RAC875_c14039_299	2D	557664695	20.4056	1.1175e-05	0.09368	20.4056	1.1175e-05	NaN	NaN	1	28673.2	184	1405.17	6	7923.53
TV	RAC875_c14039_299	2D	557664695	19.5342	1.6854e-05	0.09315	19.5342	1.6854e-05	NaN	NaN	1	16311.9	184	835.045	6	3578.72
FV	RAC875_c14039_299	2D	557664695	17.4408	4.5713e-05	0.08357	17.4408	4.5713e-05	NaN	NaN	1	26623.1	184	1526.49	6	6280.35
SV	RAC875_c14039_299	2D	557664695	12.2143	0.00059421	0.06011	12.2143	0.00059421	NaN	NaN	1	1811.68	184	148.325	6	474.303
PTT	RAC875_c14078_1788	5D	561705375	12.8247	0.00044492	0.06421	12.8247	0.00044492	NaN	NaN	1	180.002	172	14.0355	6	64.8994
BV	RAC875_c14622_288	4A	735779691	8.49888	0.00030343	0.06993	0.12513	0.72398	16.861	6.2363e-05	2	1807.96	170	212.729	7	2220.43
PV	RAC875_c14622_288	4A	735779691	8.23042	0.00038744	0.08302	0.00905	0.92432	16.451	7.5926e-05	2	11592.4	170	1408.48	7	5688.38
TV	RAC875_c15579_1044	2D	245570947	17.513	4.4056e-05	0.08393	17.513	4.4056e-05	NaN	NaN	1	14698.7	185	839.301	6	3310.32
PV	RAC875_c15579_1044	2D	245570947	16.8951	5.9319e-05	0.07852	16.8951	5.9319e-05	NaN	NaN	1	24036.1	185	1422.67	6	7150.46
FV	RAC875_c15579_1044	2D	245570947	15.3477	0.00012574	0.07394	15.3477	0.00012574	NaN	NaN	1	23557.5	185	1534.93	6	5776.74
BV	RAC875_c15835_454	4B	427809296	11.5753	0.00083027	0.04833	11.5753	0.00083027	NaN	NaN	1	2612.06	173	225.659	6	2501.19
PTT	RAC875_c15909_659	2B	26100866	11.2962	0.00094351	0.05356	11.2962	0.00094351	NaN	NaN	1	151.131	185	13.3789	6	57.7883
BV	RAC875_c18322_691	5D	31273584	11.6231	0.00080039	0.04567	11.6231	0.00080039	NaN	NaN	1	2661.73	184	229.004	6	2690.91
BV	RAC875_c21938_1270	6A	614803864	7.67076	0.00063432	0.06015	0.21928	0.64015	15.1053	0.00014254	2	1728.02	181	225.274	7	2383.88
FV	RAC875_c22429_249	2B	69414814	12.0771	0.00063588	0.05915	12.0771	0.00063588	NaN	NaN	1	18845.2	185	1560.4	6	4991.35
BV	RAC875_c23815_716	2D	641963587	10.5155	4.7408e-05	0.07893	3.6098	0.059	17.1069	5.3676e-05	2	2301.1	184	218.83	7	2577.62
BV	RAC875_c26158_929	6D	460471881	11.4739	0.0008678	0.04619	11.4739	0.0008678	NaN	NaN	1	2557.41	179	222.889	6	2579.12
PTT	RAC875_c26214_505	2B	27892957	11.2784	0.000953	0.05375	11.2784	0.000953	NaN	NaN	1	151.674	184	13.4482	6	57.8918
BV	RAC875_c26469_363	2B	65100871	7.42874	0.00079677	0.05961	7.03762	0.0087	7.56187	0.00658	2	1670.16	178	224.824	7	2287.84
PT	RAC875_c28582_204	3A	501908992	11.7943	0.00073913	0.0581	11.7943	0.00073913	NaN	NaN	1	0.38629	178	0.03275	6	0.13649
BV	RAC875_c29056_120	2B	791479437	20.4216	1.1157e-05	0.07765	20.4216	1.1157e-05	NaN	NaN	1	4502.2	182	220.463	6	2975.86
PV	RAC875_c3084_415	3A	732472525	8.96139	0.0001941	0.08446	8.44777	0.00411	9.10104	0.00292	2	12804.7	182	1428.87	7	6164.21
BV	RAC875_c3084_415	3A	732472525	7.96368	0.00048358	0.06201	4.89101	0.02824	10.7751	0.00123	2	1785.9	182	224.255	7	2397.71
BV	RAC875_c31045_882	2A	31957341	15.2572	0.00013211	0.05888	15.2572	0.00013211	NaN	NaN	1	3332.76	182	218.439	6	2807.93
PTT	RAC875_c31214_58	2B	782534699	9.0359	0.00018383	0.08561	6.72695	0.01029	10.9661	0.00113	2	112.888	176	12.4933	7	62.6289
PT	RAC875_c31214_58	2B	782534699	8.7209	0.00024473	0.08337	9.30309	0.00264	7.78224	0.00586	2	0.29471	176	0.03379	7	0.16035
BV	RAC875_c32895_211	7A	233335240	21.2869	7.3694e-06	0.0794	21.2869	7.3694e-06	NaN	NaN	1	4629.87	185	217.498	6	3011.84
PV	RAC875_c32895_211	7A	233335240	13.1776	0.00036659	0.0624	13.1776	0.00036659	NaN	NaN	1	19099	185	1449.36	6	6327.6
BV	RAC875_c32895_304	7A	233335147	26.1096	7.996e-07	0.09517	26.1096	7.996e-07	NaN	NaN	1	5549.06	185	212.53	6	3165.04
PV	RAC875_c32895_304	7A	233335147	16.1843	8.3667e-05	0.07549	16.1843	8.3667e-05	NaN	NaN	1	23106.3	185	1427.7	6	6995.48
BV	RAC875_c34516_316	2B	65375509	22.2002	4.8138e-06	0.08245	22.2002	4.8138e-06	NaN	NaN	1	4807.23	185	216.539	6	3041.4
BV	RAC875_c35807_595	2D	645046650	10.6115	4.4275e-05	0.08211	4.60465	0.03323	16.2267	8.3122e-05	2	2244.19	178	211.486	7	2430.85
PTT	RAC875_c38003_164	2D	12785806	13.8139	0.00026888	0.06657	13.8139	0.00026888	NaN	NaN	1	176.237	181	12.758	6	56.3866
PV	RAC875_c3947_441	2B	660461061	13.4731	0.00031737	0.06419	13.4731	0.00031737	NaN	NaN	1	19472	183	1445.25	6	6477.93
BV	RAC875_c4851_1367	2D	648112986	20.5452	1.0497e-05	0.07778	20.5452	1.0497e-05	NaN	NaN	1	4511.29	183	219.579	6	2970.21
BV	RAC875_c4851_1600	2D	648112753	21.4908	6.765e-06	0.08078	21.4908	6.765e-06	NaN	NaN	1	4549.75	182	211.707	6	2964.98
BV	RAC875_c51691_82	2D	644094372	11.5211	1.9931e-05	0.08782	7.4385	0.00703	15.0115	0.00015086	2	2432.34	175	211.121	7	2635.64
SV	RAC875_c53629_483	7D	142688520	16.3487	7.7409e-05	0.0788	16.3487	7.7409e-05	NaN	NaN	1	2374.88	184	145.264	6	568.169
FV	RAC875_c53629_483	7D	142688520	12.7154	0.00046224	0.06239	12.7154	0.00046224	NaN	NaN	1	19876.2	184	1563.16	6	5155.87
FV	RAC875_c53629_792	7A	144660962	17.4411	4.5706e-05	0.08353	17.4411	4.5706e-05	NaN	NaN	1	26614.3	184	1525.95	6	6307.32
PV	RAC875_c53629_792	7A	144660962	17.3865	4.692e-05	0.08102	17.3865	4.692e-05	NaN	NaN	1	24797.6	184	1426.25	6	7274.52
SV	RAC875_c53629_792	7A	144660962	16.257	8.0924e-05	0.07836	16.257	8.0924e-05	NaN	NaN	1	2362.85	184	145.343	6	568.75
TV	RAC875_c53629_792	7A	144660962	14.6087	0.00018089	0.07136	14.6087	0.00018089	NaN	NaN	1	12497.2	184	855.468	6	2954.29
BV	RAC875_c53629_792	7A	144660962	11.7856	0.00073735	0.04627	11.7856	0.00073735	NaN	NaN	1	2696.69	184	228.814	6	2696.73
TV	RAC875_c6144_121	2A	764105462	7.48839	0.00075174	0.07444	0.96788	0.32652	13.9397	0.00025307	2	6444.13	180	860.549	7	2606.63
BV	RAC875_c64504_417	2D	642871634	20.2909	1.2008e-05	0.07886	20.2909	1.2008e-05	NaN	NaN	1	4469.21	178	220.257	6	2911.29
PTT	RAC875_c6586_946	2A	755930397	20.3009	1.1739e-05	0.09248	20.3009	1.1739e-05	NaN	NaN	1	260.931	184	12.8532	6	76.0735
PV	RAC875_c6753_69	Un	108223471	8.23591	0.00040392	0.09369	13.9954	0.00025975	2.35117	0.1273	2	11383.4	150	1382.17	7	5096.18
TV	RAC875_c6753_69	Un	108223471	7.56898	0.00073846	0.08972	14.1402	0.0002421	0.99794	0.31942	2	6212.54	150	820.79	7	2196.53
BV	RAC875_c67940_245	2D	643775579	10.2493	6.0383e-05	0.07743	1.2601	0.2631	19.1144	2.0617e-05	2	2256.29	183	220.141	7	2570.9
FV	RAC875_c7019_754	7A	141858630	14.5781	0.00018393	0.07129	14.5781	0.00018393	NaN	NaN	1	22646.5	183	1553.46	6	5564.02
PV	RAC875_c7019_754	7A	141858630	13.5911	0.00029935	0.06504	13.5911	0.00029935	NaN	NaN	1	19819.1	183	1458.25	6	6310.47
SV	RAC875_c7019_754	7A	141858630	13.3373	0.00033951	0.06566	13.3373	0.00033951	NaN	NaN	1	1976.24	183	148.174	6	497.195
TV	RAC875_c7019_754	7A	141858630	12.3147	0.00056565	0.06125	12.3147	0.00056565	NaN	NaN	1	10691.9	183	868.217	6	2613.71
BV	RAC875_c75800_331	2A	768998593	12.855	5.9716e-06	0.09468	9.72324	0.00211	15.2345	0.00013335	2	2755.78	183	214.375	7	2711.33
BV	RAC875_c79844_323	3B	160841749	9.26394	0.00014777	0.07078	6.7028	0.0104	11.4406	0.00088063	2	2050.96	181	221.392	7	2554.11
BV	RAC875_c8121_1490	4A	3126783	12.4795	0.00051953	0.04863	12.4795	0.00051953	NaN	NaN	1	2835.33	185	227.198	6	2712.75
FV	RAC875_c81356_645	7A	141847636	15.8456	9.9006e-05	0.07656	15.8456	9.9006e-05	NaN	NaN	1	23985.9	183	1513.73	6	6047.45
SV	RAC875_c81356_645	7A	141847636	14.9913	0.00015019	0.07262	14.9913	0.00015019	NaN	NaN	1	2129.14	183	142.025	6	554.703
PV	RAC875_c81356_645	7A	141847636	14.6346	0.00017889	0.06921	14.6346	0.00017889	NaN	NaN	1	20628.3	183	1409.56	6	6681.97
TV	RAC875_c81356_645	7A	141847636	13.1338	0.00037567	0.06483	13.1338	0.00037567	NaN	NaN	1	11219.1	183	854.218	6	2787.67
FV	RAC875_c81356_688	7A	141847593	13.9426	0.00025271	0.06955	13.9426	0.00025271	NaN	NaN	1	21725.2	180	1558.19	6	5319
PV	RAC875_c81356_688	7A	141847593	12.7695	0.00045227	0.06259	12.7695	0.00045227	NaN	NaN	1	18675.8	180	1462.53	6	5856.7
SV	RAC875_c81356_688	7A	141847593	12.7107	0.00046572	0.06381	12.7107	0.00046572	NaN	NaN	1	1853.63	180	145.832	6	466.374
TV	RAC875_c81356_688	7A	141847593	11.7359	0.00075947	0.05953	11.7359	0.00075947	NaN	NaN	1	10296.2	180	877.33	6	2508.83
BV	RAC875_c81899_216	2A	714207640	12.9184	5.771e-06	0.09769	9.0045	0.00308	16.0739	8.9499e-05	2	2800.31	178	216.77	7	2678.09
PTT	RAC875_c829_1143	2A	17000920	11.2962	0.00094351	0.05356	11.2962	0.00094351	NaN	NaN	1	151.131	185	13.3789	6	57.7883
BV	RAC875_c839_352	1B	632421098	23.5136	2.7149e-06	0.08878	23.5136	2.7149e-06	NaN	NaN	1	4947.66	176	210.417	6	3116.45
FV	RAC875_c86041_91	5A	586307492	11.4239	0.00088809	0.05702	11.4239	0.00088809	NaN	NaN	1	17622.4	181	1542.59	6	4978.71
PT	RAC875_c93959_96	6A	594959438	17.5822	1.7448e-07	0.19949	5.3845	0.02186	28.6437	3.8091e-07	2	0.42489	130	0.02417	7	0.15975
FV	RAC875_c93959_96	6A	594959438	8.19568	0.00044444	0.10892	0.24964	0.61816	16.1129	0.00010024	2	11479.8	130	1400.71	7	4100.38
SV	RAC875_c93959_96	6A	594959438	7.48312	0.0008394	0.09955	0.08979	0.76492	14.8669	0.00018059	2	994.802	130	132.94	7	386.173
TV	RAC875_c93959_96	6A	594959438	7.4563	0.00085984	0.10073	0.27994	0.59763	14.6036	0.00020471	2	5742.31	130	770.128	7	1986.09
PTT	RAC875_c98844_403	2A	15623703	11.2784	0.000953	0.05375	11.2784	0.000953	NaN	NaN	1	151.674	184	13.4482	6	57.8918
PTT	RAC875_c99055_69	3A	728322627	14.43	0.0001975	0.06748	14.43	0.0001975	NaN	NaN	1	189.898	184	13.1599	6	65.4803
PV	RAC875_rep_c106941_417	5D	556230307	11.255	0.00096341	0.05381	11.255	0.00096341	NaN	NaN	1	16472.4	185	1463.55	6	5889.83
BV	RAC875_rep_c114501_272	2D	645010430	11.0377	3.0687e-05	0.08575	1.0585	0.30498	20.8966	9.1653e-06	2	2252.2	174	204.046	7	2432.28
BV	RAC875_rep_c117475_289	7A	230300157	24.5503	1.6343e-06	0.08992	24.5503	1.6343e-06	NaN	NaN	1	5092.37	184	207.426	6	3077.99
PV	RAC875_rep_c117475_289	7A	230300157	14.0826	0.00023439	0.06658	14.0826	0.00023439	NaN	NaN	1	19898.2	184	1412.96	6	6477.28
PTT	RAC875_rep_c119619_54	2A	712308375	7.21861	0.0009675	0.06973	13.0698	0.00038996	1.34244	0.24816	2	98.2227	178	13.6069	7	56.475
TV	RAC875_rep_c72029_380	6B	541946250	14.5151	0.0001891	0.07061	14.5151	0.0001891	NaN	NaN	1	12365.6	185	851.912	6	2921.48
FV	RAC875_rep_c72029_380	6B	541946250	12.8888	0.00042334	0.06286	12.8888	0.00042334	NaN	NaN	1	20029.3	185	1554	6	5188.69
PV	RAC875_rep_c72029_380	6B	541946250	11.1958	0.00099282	0.05355	11.1958	0.00099282	NaN	NaN	1	16390.6	185	1464	6	5876.21
PV	RAC875_rep_c73777_410	2A	696923033	16.1226	8.6543e-05	0.07583	16.1226	8.6543e-05	NaN	NaN	1	22661.3	183	1405.56	6	6937.62
TV	RAC875_rep_c73777_410	2A	696923033	12.8081	0.00044189	0.06343	12.8081	0.00044189	NaN	NaN	1	10983	183	857.5	6	2705.92
FV	RAC875_rep_c73777_410	2A	696923033	12.1456	0.00061579	0.05999	12.1456	0.00061579	NaN	NaN	1	18849.5	183	1551.97	6	5030.54
PTT	RAC875_rep_c74067_541	1B	17251544	8.65934	0.00026733	0.08765	12.9086	0.00043276	4.15982	0.04302	2	106.956	162	12.3515	7	62.8078
BV	RAC875_rep_c76630_63	5B	513590489	8.81073	0.00022312	0.06804	0.03443	0.853	17.5839	4.2972e-05	2	1958.85	181	222.326	7	2476.68
BV	RAC875_rep_c78744_228	2A	31957659	15.1291	0.00014166	0.06148	15.1291	0.00014166	NaN	NaN	1	3457.23	178	228.516	6	2592.38
PV	RAC875_rep_c78744_228	2A	31957659	12.3852	0.00054942	0.06166	12.3852	0.00054942	NaN	NaN	1	18123.8	178	1463.34	6	5572.97
PV	RAC875_rep_c91134_949	2D	552194567	13.7905	0.0002712	0.0656	13.7905	0.0002712	NaN	NaN	1	19898.5	183	1442.92	6	6549.02
TV	RAC875_rep_c91134_949	2D	552194567	11.6206	0.00080225	0.05782	11.6206	0.00080225	NaN	NaN	1	9966.32	183	857.639	6	2567.79
TV	RAC875_rep_c91575_101	6D	361533605	14.5151	0.0001891	0.07061	14.5151	0.0001891	NaN	NaN	1	12365.6	185	851.912	6	2921.48
FV	RAC875_rep_c91575_101	6D	361533605	12.8888	0.00042334	0.06286	12.8888	0.00042334	NaN	NaN	1	20029.3	185	1554	6	5188.69
PV	RAC875_rep_c91575_101	6D	361533605	11.1958	0.00099282	0.05355	11.1958	0.00099282	NaN	NaN	1	16390.6	185	1464	6	5876.21
PT	RAC875_s117042_147	5D	534867023	14.3961	0.00020083	0.06709	14.3961	0.00020083	NaN	NaN	1	0.47929	184	0.03329	6	0.16966
FV	RAC875_s117042_147	5D	534867023	12.8674	0.00042846	0.06306	12.8674	0.00042846	NaN	NaN	1	20091.2	184	1561.41	6	5220.14
TV	RAC875_s117042_147	5D	534867023	12.3105	0.00056619	0.06084	12.3105	0.00056619	NaN	NaN	1	10654.5	184	865.483	6	2647.17
PT	RFL_Contig102_119	3A	496637235	12.495	0.00051551	0.05868	12.495	0.00051551	NaN	NaN	1	0.41977	185	0.0336	6	0.15638
PTT	RFL_Contig1493_657	1A	548944543	13.0924	0.00038247	0.06151	13.0924	0.00038247	NaN	NaN	1	173.574	185	13.2576	6	61.5288
PTT	RFL_Contig2231_1297	2B	104579389	11.2811	0.00095271	0.054	11.2811	0.00095271	NaN	NaN	1	152.321	183	13.5024	6	58.3388
BV	RFL_Contig2519_341	2A	718129502	11.6006	0.00081131	0.0461	11.6006	0.00081131	NaN	NaN	1	2661.94	182	229.466	6	2663.02
BV	RFL_Contig2862_1287	2D	648284611	21.3461	7.261e-06	0.08034	21.3461	7.261e-06	NaN	NaN	1	4544.04	181	212.874	6	3005.48
BV	RFL_Contig2920_563	7A	509220720	12.2144	0.00059418	0.04755	12.2144	0.00059418	NaN	NaN	1	2692.86	184	220.466	6	2678.07
PTT	RFL_Contig3005_1138	Un	321700653	12.9339	0.00041446	0.06094	12.9339	0.00041446	NaN	NaN	1	171.503	184	13.2599	6	62.4144
BV	RFL_Contig3175_749	6A	604878017	11.8187	0.00072595	0.04648	11.8187	0.00072595	NaN	NaN	1	2707.74	183	229.107	6	2720.56
PT	RFL_Contig4399_956	3A	496706461	13.2338	0.00035647	0.06192	13.2338	0.00035647	NaN	NaN	1	0.44294	185	0.03347	6	0.16024
PTT	RFL_Contig4560_1503	2A	764322716	12.6598	0.00047587	0.06022	12.6598	0.00047587	NaN	NaN	1	169.92	183	13.422	6	60.9329
BV	RFL_Contig4583_1909	2D	646032267	20.5452	1.0497e-05	0.07778	20.5452	1.0497e-05	NaN	NaN	1	4511.29	183	219.579	6	2970.21
BV	RFL_Contig4583_3169	2D	646033616	20.847	9.1969e-06	0.07915	20.847	9.1969e-06	NaN	NaN	1	4539.65	180	217.76	6	3026.43
PTT	RFL_Contig5906_310	1B	23978702	12.2268	0.00060189	0.06274	12.2268	0.00060189	NaN	NaN	1	175.321	169	14.339	6	61.8412
PTT	TA001167-0831	2A	765710063	13.0282	0.00039543	0.06152	13.0282	0.00039543	NaN	NaN	1	173.531	184	13.3196	6	61.6802
PTT	TA001269-1282	5D	398246070	12.546	0.00050375	0.0597	12.546	0.00050375	NaN	NaN	1	168.284	183	13.4134	6	60.66
PV	TA001281-1436	2D	556054385	17.4842	4.5178e-05	0.08318	17.4842	4.5178e-05	NaN	NaN	1	25332	180	1448.85	6	7293.92
TV	TA001281-1436	2D	556054385	12.9048	0.00042275	0.06493	12.9048	0.00042275	NaN	NaN	1	11225.9	180	869.898	6	2718.79
FV	TA001281-1436	2D	556054385	12.156	0.00061479	0.06108	12.156	0.00061479	NaN	NaN	1	19103.9	180	1571.56	6	4978.55
PV	TA001494-0485	5B	362518212	13.0059	0.00040038	0.06212	13.0059	0.00040038	NaN	NaN	1	18841.7	183	1448.7	6	6369.56
TV	TA001494-0485	5B	362518212	12.6245	0.00048436	0.06247	12.6245	0.00048436	NaN	NaN	1	10767.8	183	852.934	6	2712.92
FV	TA001494-0485	5B	362518212	12.3651	0.00055154	0.06089	12.3651	0.00055154	NaN	NaN	1	19087.9	183	1543.69	6	5162.38
PTT	TA001604-0320	2B	23116616	7.60165	0.00068626	0.07232	14.9252	0.00015794	0.33542	0.56324	2	101.633	172	13.3699	7	73.0136
PTT	TA002294-0887	7A	65530	18.027	3.4516e-05	0.08304	18.027	3.4516e-05	NaN	NaN	1	234.332	184	12.9989	6	71.6681
TV	TA002382-0681	2D	561033083	16.6386	6.7278e-05	0.08046	16.6386	6.7278e-05	NaN	NaN	1	14089.7	184	846.805	6	3218.5
PV	TA002382-0681	2D	561033083	15.4706	0.00011862	0.07284	15.4706	0.00011862	NaN	NaN	1	22265.4	184	1439.21	6	6811.54
FV	TA002382-0681	2D	561033083	13.742	0.00027738	0.06708	13.742	0.00027738	NaN	NaN	1	21370.8	184	1555.15	6	5410.44
PV	TA002502-2086	7B	383520055	8.93818	0.00019954	0.08621	13.9813	0.00024792	3.68636	0.05645	2	12568	179	1406.1	7	5696.58
BV	TA002502-2086	7B	383520055	8.06328	0.00044364	0.06558	10.4408	0.00147	5.42881	0.02092	2	1835.64	179	227.654	7	2176.15
BV	TA002579-1137	7A	235461719	26.1096	7.996e-07	0.09517	26.1096	7.996e-07	NaN	NaN	1	5549.06	185	212.53	6	3165.04
PV	TA002579-1137	7A	235461719	16.1843	8.3667e-05	0.07549	16.1843	8.3667e-05	NaN	NaN	1	23106.3	185	1427.7	6	6995.48
PTT	TA004831-0260	7A	65888	12.8309	0.00043633	0.06063	12.8309	0.00043633	NaN	NaN	1	171.044	184	13.3306	6	61.3468
FV	TA004991-1118	4A	65913	7.61971	0.00067735	0.07914	10.2517	0.00163	4.76221	0.03046	2	12244.8	170	1606.99	7	5178.44
TV	TA005410-0732	3A	59808818	12.2778	0.00057488	0.0604	12.2778	0.00057488	NaN	NaN	1	10578.2	185	861.573	6	2623.58
BV	Tdurum_contig10002_533	7A	487635090	13.7197	0.00028128	0.05353	13.7197	0.00028128	NaN	NaN	1	3026.52	182	220.596	6	2732.34
TV	Tdurum_contig10022_413	3A	749114141	14.7737	0.00016681	0.07211	14.7737	0.00016681	NaN	NaN	1	12627.9	184	854.757	6	2976.08
FV	Tdurum_contig10022_413	3A	749114141	13.2006	0.00036289	0.06458	13.2006	0.00036289	NaN	NaN	1	20576.7	184	1558.77	6	5301.05
PT	Tdurum_contig10022_413	3A	749114141	12.2979	0.00056978	0.05792	12.2979	0.00056978	NaN	NaN	1	0.41381	184	0.03365	6	0.15875
PV	Tdurum_contig10237_356	2D	554434004	13.4731	0.00031737	0.06419	13.4731	0.00031737	NaN	NaN	1	19472	183	1445.25	6	6477.93
PTT	Tdurum_contig10932_913	7B	61564492	14.9244	0.000156	0.07112	14.9244	0.000156	NaN	NaN	1	199.762	180	13.3849	6	66.5789
PT	Tdurum_contig10979_1523	3A	501224970	13.2338	0.00035647	0.06192	13.2338	0.00035647	NaN	NaN	1	0.44294	185	0.03347	6	0.16024
BV	Tdurum_contig11297_571	3B	20829709	7.76538	0.00072943	0.10036	15.4013	0.000158	0.24366	0.62265	2	1622.02	101	208.878	7	1603.97
BV	Tdurum_contig12336_489	2B	65097738	10.6838	4.245e-05	0.08129	18.152	3.3521e-05	3.00413	0.08486	2	2082.42	171	194.914	7	2557.84
PTT	Tdurum_contig12711_252	2B	16871892	9.31289	0.00015892	0.10625	0.46709	0.49544	18.1024	3.7946e-05	2	128.118	141	13.757	7	67.402
PTT	Tdurum_contig12967_831	5A	450555721	12.3893	0.00054973	0.06091	12.3893	0.00054973	NaN	NaN	1	169.982	176	13.72	6	62.6731
PTT	Tdurum_contig16290_156	6A	60736012	17.7508	8.9991e-08	0.15121	1.04186	0.30873	34.2712	2.1776e-08	2	213.344	183	12.0189	7	88.9091
FV	Tdurum_contig17366_731	7A	159724390	18.228	3.1356e-05	0.08695	18.228	3.1356e-05	NaN	NaN	1	27353.7	184	1500.65	6	6413.39
PV	Tdurum_contig17366_731	7A	159724390	17.5805	4.2746e-05	0.08189	17.5805	4.2746e-05	NaN	NaN	1	25023	184	1423.33	6	7277.94
SV	Tdurum_contig17366_731	7A	159724390	17.3214	4.8412e-05	0.08307	17.3214	4.8412e-05	NaN	NaN	1	2454.57	184	141.708	6	579.12
TV	Tdurum_contig17366_731	7A	159724390	15.122	0.00014064	0.07367	15.122	0.00014064	NaN	NaN	1	12794.3	184	846.07	6	2997.13
BV	Tdurum_contig17366_731	7A	159724390	11.6153	0.00080354	0.04538	11.6153	0.00080354	NaN	NaN	1	2635.3	184	226.881	6	2721.98
PV	Tdurum_contig24133_438	7B	126758669	12.0623	0.00064439	0.05879	12.0623	0.00064439	NaN	NaN	1	17472.7	180	1448.53	6	6082.06
FV	Tdurum_contig24133_438	7B	126758669	11.7439	0.00075638	0.05899	11.7439	0.00075638	NaN	NaN	1	18335.8	180	1561.29	6	4961.95
BV	Tdurum_contig27843_375	1B	421671451	10.8623	3.6872e-05	0.08761	0.14549	0.70337	21.5613	6.9345e-06	2	2337.76	166	215.217	7	2520.23
PTT	Tdurum_contig28227_304	2A	62369264	20.4361	1.1985e-05	0.10384	20.4361	1.1985e-05	NaN	NaN	1	220.422	159	10.7859	6	67.9466
PTT	Tdurum_contig29045_84	3A	646848743	23.4399	1.0657e-09	0.20396	13.94	0.00025811	30.4927	1.2613e-07	2	272.799	167	11.6382	7	104.484
BV	Tdurum_contig29563_257	2B	28339840	9.45181	0.00012748	0.07731	7.23246	0.00786	11.2429	0.000983	2	2042.83	172	216.131	7	2239.41
SV	Tdurum_contig30517_174	1B	566838861	17.9622	3.6397e-05	0.08851	17.9622	3.6397e-05	NaN	NaN	1	2496.12	175	138.965	6	647.208
BV	Tdurum_contig42418_957	6D	459825431	16.3511	7.7474e-05	0.06292	16.3511	7.7474e-05	NaN	NaN	1	3666.71	183	224.249	6	2872.83
PTT	Tdurum_contig42489_768	6B	718377798	15.3279	0.00012718	0.07155	15.3279	0.00012718	NaN	NaN	1	201.899	184	13.172	6	66.3605
BV	Tdurum_contig42937_1564	2A	769497705	11.0927	2.8282e-05	0.0828	5.09973	0.0251	16.6541	6.6776e-05	2	2413.83	184	217.605	7	2609.83
PT	Tdurum_contig44029_144	3A	71795792	11.4743	0.00086388	0.05477	11.4743	0.00086388	NaN	NaN	1	0.39109	183	0.03408	6	0.15054
PV	Tdurum_contig45062_417	7A	150994821	10.0123	7.4937e-05	0.09296	15.9085	9.6021e-05	3.8669	0.05077	2	14179.9	182	1416.24	7	6759.96
FV	Tdurum_contig45062_417	7A	150994821	9.168	0.00016085	0.08828	16.2213	8.2499e-05	2.02391	0.15655	2	14011.6	182	1528.31	7	5613.53
SV	Tdurum_contig45062_417	7A	150994821	8.62928	0.00026275	0.08353	14.8914	0.00015772	2.26426	0.13412	2	1249.3	182	144.775	7	509.296
BV	Tdurum_contig45062_417	7A	150994821	8.18452	0.0003948	0.06358	10.2495	0.00161	5.848	0.01658	2	1849.85	182	226.018	7	2436.08
TV	Tdurum_contig45062_417	7A	150994821	7.65419	0.00064306	0.07526	13.6878	0.00028533	1.57737	0.21075	2	6573.87	182	858.859	7	2627.55
PTT	Tdurum_contig45196_487	2A	770411373	19.1616	2.0269e-05	0.08861	19.1616	2.0269e-05	NaN	NaN	1	245.841	181	12.8299	6	75.3549
FV	Tdurum_contig4676_3592	7A	210855925	9.21518	0.00015703	0.09238	17.1069	5.4773e-05	1.29469	0.25675	2	14068.9	174	1526.71	7	5563.91
SV	Tdurum_contig4676_3592	7A	210855925	8.40931	0.00032642	0.08509	15.282	0.00013223	1.49356	0.22332	2	1224.46	174	145.608	7	492.074
TV	Tdurum_contig4676_3592	7A	210855925	7.73343	0.00060588	0.07926	14.4787	0.00019575	0.98908	0.32135	2	6666.44	174	862.029	7	2603.81
PV	Tdurum_contig4676_3592	7A	210855925	7.52916	0.00073106	0.07524	12.672	0.00047801	2.29268	0.1318	2	10922.2	174	1450.65	7	5417.06
PTT	Tdurum_contig47508_250	2A	754339185	9.80938	8.9761e-05	0.09011	19.7012	1.5575e-05	0.02222	0.88168	2	127.113	183	12.9583	7	64.2777
SV	Tdurum_contig47550_699	1B	566603733	14.6708	0.00017517	0.07093	14.6708	0.00017517	NaN	NaN	1	2138.96	185	145.797	6	530.545
FV	Tdurum_contig47550_699	1B	566603733	12.3566	0.00055257	0.06043	12.3566	0.00055257	NaN	NaN	1	19254	185	1558.19	6	5059.48
BV	Tdurum_contig51024_1234	7B	72146	7.92411	0.00050066	0.06141	9.56009	0.0023	6.02694	0.01502	2	1786.72	183	225.479	7	2418.03
BV	Tdurum_contig51105_1538	7B	744405110	11.3029	0.00094221	0.04439	11.3029	0.00094221	NaN	NaN	1	2509.66	183	222.037	6	2651.26
PV	Tdurum_contig51189_574	7A	142649121	17.4368	4.57e-05	0.08083	17.4368	4.57e-05	NaN	NaN	1	24740.4	185	1418.86	6	7267.83
FV	Tdurum_contig51189_574	7A	142649121	17.3862	4.6823e-05	0.08291	17.3862	4.6823e-05	NaN	NaN	1	26417.8	185	1519.47	6	6253.45
SV	Tdurum_contig51189_574	7A	142649121	16.2423	8.1345e-05	0.07792	16.2423	8.1345e-05	NaN	NaN	1	2349.59	185	144.658	6	565.65
TV	Tdurum_contig51189_574	7A	142649121	14.5611	0.00018487	0.07081	14.5611	0.00018487	NaN	NaN	1	12401.9	185	851.715	6	2927.54
BV	Tdurum_contig51189_574	7A	142649121	11.9743	0.00066967	0.04678	11.9743	0.00066967	NaN	NaN	1	2727.52	185	227.781	6	2694.78
BV	Tdurum_contig52695_388	5A	578449291	11.4899	0.0008571	0.04539	11.4899	0.0008571	NaN	NaN	1	2637.81	183	229.578	6	2683.64
PTT	Tdurum_contig53038_684	2A	758420918	17.1315	5.2929e-05	0.07888	17.1315	5.2929e-05	NaN	NaN	1	222.585	185	12.9927	6	69.6972
PTT	Tdurum_contig53038_714	2A	758420888	16.8258	6.1463e-05	0.07774	16.8258	6.1463e-05	NaN	NaN	1	218.785	184	13.0029	6	70.2948
BV	Tdurum_contig54649_798	2B	16870601	12.4521	0.000528	0.04857	12.4521	0.000528	NaN	NaN	1	2799.03	183	224.783	6	2748.35
PTT	Tdurum_contig56321_232	2D	627978338	16.3655	7.6629e-05	0.07564	16.3655	7.6629e-05	NaN	NaN	1	213.441	185	13.0421	6	68.1734
TV	Tdurum_contig5691_596	2B	668570062	15.3064	0.00012875	0.07469	15.3064	0.00012875	NaN	NaN	1	12873.7	183	841.066	6	3073.08
PV	Tdurum_contig5691_596	2B	668570062	14.2619	0.00021489	0.06759	14.2619	0.00021489	NaN	NaN	1	20503.9	183	1437.67	6	6708.13
FV	Tdurum_contig5691_596	2B	668570062	12.6506	0.00047806	0.06221	12.6506	0.00047806	NaN	NaN	1	19500.1	183	1541.43	6	5231.19
PV	Tdurum_contig59522_262	2B	665189653	7.77253	0.00057851	0.07453	15.6255	0.00011061	0.00546	0.94118	2	11270.9	180	1450.09	7	5918.85
TV	Tdurum_contig59522_262	2B	665189653	7.57391	0.00069469	0.07514	15.2192	0.00013483	0.01169	0.91401	2	6403.63	180	845.486	7	2609.38
PV	Tdurum_contig59522_420	2B	665189392	15.7546	0.00010349	0.0742	15.7546	0.00010349	NaN	NaN	1	22507.9	183	1428.66	6	6983.91
TV	Tdurum_contig59522_420	2B	665189392	15.7414	0.00010415	0.07671	15.7414	0.00010415	NaN	NaN	1	13220.5	183	839.857	6	3110.16
FV	Tdurum_contig59522_420	2B	665189392	13.6388	0.00029235	0.06677	13.6388	0.00029235	NaN	NaN	1	20925.6	183	1534.27	6	5440.1
PTT	Tdurum_contig6194_1186	2B	65113437	13.1394	6.6754e-06	0.15708	11.4631	0.00094921	13.6552	0.00032811	2	145	124	11.0355	7	68.2595
PTT	Tdurum_contig6194_985	2B	65113637	12.1198	1.1762e-05	0.11267	6.10694	0.01442	17.558	4.4136e-05	2	155.754	175	12.8512	7	73.7024
BV	Tdurum_contig61966_1069	7A	659371015	20.5508	1.0438e-05	0.07722	20.5508	1.0438e-05	NaN	NaN	1	4500.79	184	219.009	6	2997.42
PT	Tdurum_contig62138_290	2A	49222304	13.5621	0.00030591	0.06555	13.5621	0.00030591	NaN	NaN	1	0.45915	178	0.03386	6	0.16309
FV	Tdurum_contig62138_290	2A	49222304	11.8985	0.00070141	0.05965	11.8985	0.00070141	NaN	NaN	1	18482.3	178	1553.34	6	5561.75
TV	Tdurum_contig62138_290	2A	49222304	11.3271	0.00093572	0.05733	11.3271	0.00093572	NaN	NaN	1	9771.48	178	862.666	6	2813.76
PTT	Tdurum_contig67619_532	6B	718376201	11.8149	1.5622e-05	0.11203	22.6418	4.1171e-06	0.98948	0.32127	2	147.193	171	12.4582	7	71.0665
FV	Tdurum_contig68269_258	6A	552041399	7.43997	0.00078856	0.074	0.82521	0.36488	13.9948	0.00024706	2	11463.2	178	1540.76	7	5081.21
SV	Tdurum_contig68269_258	6A	552041399	7.33785	0.00086653	0.07315	0.37322	0.54203	14.2748	0.00021525	2	1061.01	178	144.595	7	467.139
PV	Tdurum_contig68666_570	2B	664214138	13.4157	0.00032609	0.06361	13.4157	0.00032609	NaN	NaN	1	19296.7	184	1438.36	6	6448.67
PT	Tdurum_contig75336_402	2A	509356109	12.455	0.0005279	0.05939	12.455	0.0005279	NaN	NaN	1	0.42161	182	0.03385	6	0.15636
BV	Tdurum_contig75819_559	4A	712863426	7.4134	0.00087258	0.0676	10.7439	0.00132	3.86312	0.05135	2	1459.32	139	196.849	7	2258.84
FV	Tdurum_contig85620_467	1B	566687552	19.65	1.5913e-05	0.09267	19.65	1.5913e-05	NaN	NaN	1	29527.3	185	1502.66	6	6771.69
SV	Tdurum_contig85620_467	1B	566687552	19.0056	2.1597e-05	0.08994	19.0056	2.1597e-05	NaN	NaN	1	2712.07	185	142.699	6	626.064
TV	Tdurum_contig85620_467	1B	566687552	17.0636	5.4689e-05	0.08196	17.0636	5.4689e-05	NaN	NaN	1	14353.3	185	841.167	6	3252.77
PV	Tdurum_contig85620_467	1B	566687552	13.7497	0.00027593	0.06492	13.7497	0.00027593	NaN	NaN	1	19870.8	185	1445.18	6	6456.24
TV	Tdurum_contig8674_1236	3A	749406389	12.3986	0.00054106	0.06096	12.3986	0.00054106	NaN	NaN	1	10675.7	185	861.046	6	2639.84
PTT	Tdurum_contig94203_610	2A	754455165	7.64574	0.00064913	0.07269	14.9386	0.00015438	0.40196	0.52688	2	101.428	181	13.2659	7	55.6542
PV	Tdurum_contig98197_73	7A	166332270	12.1982	0.00059901	0.05823	12.1982	0.00059901	NaN	NaN	1	17401.2	184	1426.53	6	6061.12
FV	Tdurum_contig98197_73	7A	166332270	12.0147	0.00065695	0.05907	12.0147	0.00065695	NaN	NaN	1	18565	184	1545.19	6	4991.48
BV	tplb0025i05_1836	6A	497462317	7.62404	0.00066017	0.05875	15.3276	0.0001272	0.00348	0.95302	2	1663.6	183	218.205	7	2386.11
BV	tplb0025i05_1985	6A	497462168	13.3521	0.00034649	0.05701	13.3521	0.00034649	NaN	NaN	1	3071.45	165	230.036	6	2653.08
BV	tplb0026o20_691	6A	606964649	14.7751	0.00016698	0.05731	14.7751	0.00016698	NaN	NaN	1	3339.7	183	226.036	6	2818.32
PV	tplb0026o20_691	6A	606964649	11.654	0.00078883	0.05617	11.654	0.00078883	NaN	NaN	1	17192.4	183	1475.23	6	6019.63
BV	tplb0030l01_1677	2D	644095872	20.5237	1.0667e-05	0.07842	20.5237	1.0667e-05	NaN	NaN	1	4524.7	181	220.462	6	2965.3
SV	tplb0052j03_499	6B	706746796	7.27428	0.00095778	0.08344	1.94571	0.16505	12.459	0.0005488	2	1084.46	154	149.081	7	433.5
BV	tplb0060e06_1267	2D	642871723	20.4216	1.1157e-05	0.07765	20.4216	1.1157e-05	NaN	NaN	1	4502.2	182	220.463	6	2975.86
TV	tplb0061e06_1431	6D	359531109	13.0009	0.00040192	0.06471	13.0009	0.00040192	NaN	NaN	1	11267.7	182	866.69	6	2733.73
FV	tplb0061e06_1431	6D	359531109	11.883	0.00070358	0.05913	11.883	0.00070358	NaN	NaN	1	18830.5	182	1584.66	6	5005.36
BV	tplb0062h15_59	3B	172321735	11.9257	0.00068782	0.04691	11.9257	0.00068782	NaN	NaN	1	2730.56	183	228.964	6	2718.06
PT	wsnp_BE426222A_Ta_2_1	3A	191530707	16.4756	7.3092e-05	0.07708	16.4756	7.3092e-05	NaN	NaN	1	0.55023	182	0.0334	6	0.1767
FV	wsnp_BE426222A_Ta_2_1	3A	191530707	12.8128	0.00044142	0.06354	12.8128	0.00044142	NaN	NaN	1	19836.9	182	1548.2	6	5071.19
TV	wsnp_BE426222A_Ta_2_1	3A	191530707	12.1391	0.00061853	0.06075	12.1391	0.00061853	NaN	NaN	1	10463.6	182	861.977	6	2562.52
SV	wsnp_BE426222A_Ta_2_1	3A	191530707	11.9314	0.00068664	0.05944	11.9314	0.00068664	NaN	NaN	1	1751.06	182	146.761	6	457.789
BV	wsnp_be443312A_Ta_2_1	7A	496815010	12.5379	0.00050519	0.04907	12.5379	0.00050519	NaN	NaN	1	2856.54	184	227.834	6	2715.39
PTT	wsnp_be496863A_Ta_2_3	7A	115206108	19.3444	1.8438e-05	0.08853	19.3444	1.8438e-05	NaN	NaN	1	249.828	184	12.9147	6	74.2508
PV	wsnp_BE497368A_Ta_2_1	5A	408183418	14.1108	0.00023223	0.06775	14.1108	0.00023223	NaN	NaN	1	20527.4	181	1454.73	6	6612.57
TV	wsnp_BE497368A_Ta_2_1	5A	408183418	13.5118	0.00031224	0.06731	13.5118	0.00031224	NaN	NaN	1	11590.9	181	857.833	6	2821.87
FV	wsnp_BE497368A_Ta_2_1	5A	408183418	13.2041	0.00036376	0.06543	13.2041	0.00036376	NaN	NaN	1	20472.7	181	1550.48	6	5376.93
BV	wsnp_BE497740B_Ta_2_1	3B	733819471	11.0758	2.9079e-05	0.08404	0.02182	0.88272	22.1272	5.0666e-06	2	2413.35	180	217.894	7	2602.11
SV	wsnp_BE637971B_Ta_1_20	1B	10204938	11.7062	0.00076666	0.05745	11.7062	0.00076666	NaN	NaN	1	1732.45	185	147.994	6	462.793
PT	wsnp_BF429272A_Ta_2_1	3A	498774691	13.2338	0.00035647	0.06192	13.2338	0.00035647	NaN	NaN	1	0.44294	185	0.03347	6	0.16024
BV	wsnp_bf474966A_Ta_2_1	7A	230593054	20.9519	8.8427e-06	0.08091	20.9519	8.8427e-06	NaN	NaN	1	4606.22	177	219.847	6	3002.96
PV	wsnp_bf474966A_Ta_2_1	7A	230593054	13.8948	0.00025996	0.06885	13.8948	0.00025996	NaN	NaN	1	20689.8	177	1489.04	6	6158.08
PTT	wsnp_BF485380B_Ta_2_1	7B	59605793	12.59	0.00050679	0.06639	12.59	0.00050679	NaN	NaN	1	168.353	163	13.372	6	59.3573
BV	wsnp_BM134363B_Ta_2_7	7B	603273908	11.2272	0.00097811	0.04393	11.2272	0.00097811	NaN	NaN	1	2487.73	184	221.581	6	2643.88
BV	wsnp_CAP11_c383_294401	7A	487249122	8.05527	0.00044376	0.06235	15.7569	0.00010317	0.40461	0.52551	2	1813.9	183	225.182	7	2425.8
BV	wsnp_CAP11_c651_429263	7A	225358093	13.1624	0.00036986	0.05131	13.1624	0.00036986	NaN	NaN	1	2990.7	184	227.216	6	2745.73
BV	wsnp_CAP12_c1663_836753	6A	604887272	12.5619	0.00049853	0.04893	12.5619	0.00049853	NaN	NaN	1	2852.85	185	227.104	6	2715.67
PT	wsnp_CAP12_c455_248396	2D	14778580	7.39209	0.00081679	0.06898	0.63454	0.42672	14.1047	0.00023185	2	0.24673	184	0.03338	7	0.14456
PT	wsnp_CAP7_c888_455397	2D	14778714	7.36558	0.0008383	0.06907	0.61799	0.43281	14.0693	0.0002363	2	0.24697	183	0.03353	7	0.14501
FV	wsnp_CAP8_c1007_643393	3A	658842872	12.0477	0.00064763	0.05994	12.0477	0.00064763	NaN	NaN	1	18906.6	182	1569.31	6	4970.45
SV	wsnp_CAP8_c1007_643393	3A	658842872	11.8595	0.00071198	0.05906	11.8595	0.00071198	NaN	NaN	1	1760	182	148.405	6	465.121
TV	wsnp_CAP8_c1007_643393	3A	658842872	11.2679	0.00096009	0.05659	11.2679	0.00096009	NaN	NaN	1	9826.62	182	872.091	6	2486.25
PTT	wsnp_CAP8_c1725_973916	7A	130613153	13.6697	0.00028749	0.06436	13.6697	0.00028749	NaN	NaN	1	181.608	184	13.2855	6	62.8809
PV	wsnp_CD453438A_Ta_2_1	5A	408183418	15.4556	0.00011949	0.0727	15.4556	0.00011949	NaN	NaN	1	22252.1	184	1439.74	6	6862.71
TV	wsnp_CD453438A_Ta_2_1	5A	408183418	14.8863	0.00015786	0.07267	14.8863	0.00015786	NaN	NaN	1	12717.6	184	854.318	6	2966.44
FV	wsnp_CD453438A_Ta_2_1	5A	408183418	14.1802	0.00022337	0.06906	14.1802	0.00022337	NaN	NaN	1	21998	184	1551.32	6	5514.72
PT	wsnp_CD453438A_Ta_2_1	5A	408183418	12.049	0.0006457	0.05714	12.049	0.0006457	NaN	NaN	1	0.40733	184	0.03381	6	0.15136
PV	wsnp_Ex_c10796_17575074	2B	660461061	13.4731	0.00031737	0.06419	13.4731	0.00031737	NaN	NaN	1	19472	183	1445.25	6	6477.93
PT	wsnp_Ex_c11397_18400400	3A	497655032	13.2338	0.00035647	0.06192	13.2338	0.00035647	NaN	NaN	1	0.44294	185	0.03347	6	0.16024
PV	wsnp_Ex_c11950_19164041	2A	4216316	16.0474	8.9589e-05	0.07513	16.0474	8.9589e-05	NaN	NaN	1	22451.7	184	1399.09	6	6902.86
TV	wsnp_Ex_c11950_19164041	2A	4216316	12.2759	0.00057609	0.06065	12.2759	0.00057609	NaN	NaN	1	10502.1	184	855.501	6	2626.57
FV	wsnp_Ex_c11950_19164041	2A	4216316	12.0718	0.00063831	0.05934	12.0718	0.00063831	NaN	NaN	1	18647.9	184	1544.74	6	5005.3
PV	wsnp_Ex_c11950_19164191	2A	4216166	15.1419	0.00013904	0.07099	15.1419	0.00013904	NaN	NaN	1	21730.6	185	1435.13	6	6766.21
TV	wsnp_Ex_c11950_19164191	2A	4216166	11.8588	0.00070983	0.05846	11.8588	0.00070983	NaN	NaN	1	10239	185	863.407	6	2567.04
FV	wsnp_Ex_c11950_19164191	2A	4216166	11.5856	0.00081483	0.05688	11.5856	0.00081483	NaN	NaN	1	18123.4	185	1564.3	6	4871.05
BV	wsnp_Ex_c16144_24583060	2B	29037523	9.28004	0.00014496	0.07078	0.08847	0.76647	18.4632	2.8096e-05	2	2062.57	183	222.258	7	2515.55
BV	wsnp_Ex_c1629_3103725	2B	29037623	9.58682	0.0001165	0.08277	4.5753	0.03393	14.2248	0.00022749	2	1932.76	161	201.606	7	2034.84
BV	wsnp_Ex_c16480_24986490	6A	494469950	12.3025	0.00057051	0.04867	12.3025	0.00057051	NaN	NaN	1	2744.03	181	223.046	6	2669.05
BV	wsnp_Ex_c17693_26438399	7A	509218380	14.0017	0.00024394	0.05439	14.0017	0.00024394	NaN	NaN	1	3166.48	184	226.149	6	2767.04
BV	wsnp_Ex_c1845_3472790	1A	517487694	7.75168	0.00058778	0.06028	9.80912	0.00202	5.45542	0.0206	2	1755.76	182	226.501	7	2432.4
BV	wsnp_Ex_c200_391493	7A	244470445	14.7565	0.00017313	0.06304	14.7565	0.00017313	NaN	NaN	1	3362.33	168	227.853	6	2508.86
PTT	wsnp_Ex_c2137_4014383	2A	755931220	23.086	3.2162e-06	0.10414	23.086	3.2162e-06	NaN	NaN	1	292.523	183	12.671	6	81.6997
BV	wsnp_Ex_c22271_31463382	2B	700456923	12.4392	0.00053343	0.04933	12.4392	0.00053343	NaN	NaN	1	2763.96	180	222.198	6	2671.79
PTT	wsnp_Ex_c2311_4327681	2A	765707950	12.5503	0.00050268	0.05966	12.5503	0.00050268	NaN	NaN	1	168.222	183	13.4038	6	61.143
PTT	wsnp_Ex_c2678_4968284	3A	502386615	12.0295	0.00065133	0.05682	12.0295	0.00065133	NaN	NaN	1	160.342	185	13.3291	6	59.3235
PTT	wsnp_Ex_c2678_4969725	3A	502388763	12.4644	0.00052413	0.05905	12.4644	0.00052413	NaN	NaN	1	166.617	184	13.3675	6	60.3695
PV	wsnp_Ex_c3253_5994376	1A	62615794	11.5669	0.00082524	0.05597	11.5669	0.00082524	NaN	NaN	1	16719.8	182	1445.49	6	5943.18
TV	wsnp_Ex_c3372_6195001	1D	203318330	12.1061	0.00062887	0.06039	12.1061	0.00062887	NaN	NaN	1	10235	182	845.439	6	2599.83
PT	wsnp_Ex_c3372_6195001	1D	203318330	11.2394	0.00097406	0.05391	11.2394	0.00097406	NaN	NaN	1	0.38442	182	0.0342	6	0.15104
BV	wsnp_Ex_c34545_42832894	6A	496841056	15.0037	0.00014928	0.05782	15.0037	0.00014928	NaN	NaN	1	3269.11	183	217.887	6	2777.83
BV	wsnp_Ex_c34545_42833327	6A	496842791	15.0242	0.00014729	0.0578	15.0242	0.00014729	NaN	NaN	1	3370.05	185	224.308	6	2801.87
PV	wsnp_Ex_c361_707953	3A	732471124	14.1278	0.00022888	0.06658	14.1278	0.00022888	NaN	NaN	1	20378.5	185	1442.44	6	6540.85
PV	wsnp_Ex_c361_708712	3A	732472553	14.1278	0.00022888	0.06658	14.1278	0.00022888	NaN	NaN	1	20378.5	185	1442.44	6	6540.85
TV	wsnp_Ex_c37502_45236634	4B	16058486	13.7173	0.00028038	0.06699	13.7173	0.00028038	NaN	NaN	1	11732.9	185	855.332	6	2816.03
FV	wsnp_Ex_c37502_45236634	4B	16058486	13.2127	0.00036024	0.06434	13.2127	0.00036024	NaN	NaN	1	20498.9	185	1551.46	6	5266.97
SV	wsnp_Ex_c37502_45236634	4B	16058486	11.3572	0.00091476	0.05584	11.3572	0.00091476	NaN	NaN	1	1683.79	185	148.257	6	454.683
SV	wsnp_Ex_c4480_8054926	6D	464944186	8.27702	0.00036202	0.08007	0.53891	0.46382	15.9713	9.3139e-05	2	1207.26	183	145.857	7	494.676
PV	wsnp_Ex_c4542_8154800	2B	658612707	15.2838	0.00013041	0.07269	15.2838	0.00013041	NaN	NaN	1	21628.8	182	1415.15	6	6666.13
TV	wsnp_Ex_c4542_8154800	2B	658612707	12.246	0.00058622	0.06113	12.246	0.00058622	NaN	NaN	1	10582.7	182	864.176	6	2640.53
FV	wsnp_Ex_c4542_8154800	2B	658612707	11.5211	0.00084455	0.05735	11.5211	0.00084455	NaN	NaN	1	18020.7	182	1564.14	6	4926.71
BV	wsnp_Ex_c45495_51274052	7A	506131019	14.7119	0.00017196	0.05695	14.7119	0.00017196	NaN	NaN	1	3315.18	184	225.341	6	2791.83
PTT	wsnp_Ex_c53729_56868062	2A	763695230	12.7927	6.7406e-06	0.12182	18.0594	3.5315e-05	6.89587	0.00944	2	169.926	168	13.2831	7	79.7403
PT	wsnp_Ex_c53729_56868062	2A	763695230	7.89203	0.00052981	0.07956	2.53411	0.11328	13.069	0.00039655	2	0.27411	168	0.03473	7	0.15079
PTT	wsnp_Ex_c5626_9897389	5A	512224198	9.27014	0.00014627	0.08558	6.64309	0.01074	11.5175	0.00084521	2	120.711	183	13.0214	7	62.5673
TV	wsnp_Ex_c58274_59638635	2B	665669265	15.7903	0.00010151	0.07654	15.7903	0.00010151	NaN	NaN	1	13192.5	184	835.479	6	3106.09
PV	wsnp_Ex_c58274_59638635	2B	665669265	15.7804	0.000102	0.07394	15.7804	0.000102	NaN	NaN	1	22429.4	184	1421.34	6	6970.77
FV	wsnp_Ex_c58274_59638635	2B	665669265	13.6938	0.00028408	0.06667	13.6938	0.00028408	NaN	NaN	1	20899	184	1526.16	6	5442.94
TV	wsnp_Ex_c58274_59638884	2B	665669514	15.7903	0.00010151	0.07654	15.7903	0.00010151	NaN	NaN	1	13192.5	184	835.479	6	3106.09
PV	wsnp_Ex_c58274_59638884	2B	665669514	15.7804	0.000102	0.07394	15.7804	0.000102	NaN	NaN	1	22429.4	184	1421.34	6	6970.77
FV	wsnp_Ex_c58274_59638884	2B	665669514	13.6938	0.00028408	0.06667	13.6938	0.00028408	NaN	NaN	1	20899	184	1526.16	6	5442.94
PV	wsnp_Ex_c58274_59639258	2B	665669888	19.4963	1.7206e-05	0.09017	19.4963	1.7206e-05	NaN	NaN	1	26946.6	183	1382.14	6	7651.85
TV	wsnp_Ex_c58274_59639258	2B	665669888	18.7967	2.3973e-05	0.09032	18.7967	2.3973e-05	NaN	NaN	1	15639.8	183	832.053	6	3482.07
FV	wsnp_Ex_c58274_59639258	2B	665669888	16.6927	6.568e-05	0.08058	16.6927	6.568e-05	NaN	NaN	1	25316.5	183	1516.63	6	6108.37
SV	wsnp_Ex_c58274_59639258	2B	665669888	11.5605	0.00082702	0.0573	11.5605	0.00082702	NaN	NaN	1	1700.87	183	147.128	6	459.652
PT	wsnp_Ex_c5997_10512308	3A	497649046	12.3053	0.00056833	0.05818	12.3053	0.00056833	NaN	NaN	1	0.41387	183	0.03363	6	0.15985
PT	wsnp_Ex_c607_1204908	5B	10438196	11.3487	0.00092157	0.0545	11.3487	0.00092157	NaN	NaN	1	0.38835	182	0.03422	6	0.14965
PTT	wsnp_Ex_c62466_62094459	2A	763691788	14.14	0.00022891	0.06747	14.14	0.00022891	NaN	NaN	1	189.628	181	13.4108	6	63.8712
FV	wsnp_Ex_c64005_62987067	3B	728919137	13.995	0.00024665	0.07019	13.995	0.00024665	NaN	NaN	1	20696	179	1478.81	6	5021.28
TV	wsnp_Ex_c64005_62987067	3B	728919137	12.2967	0.00057361	0.06263	12.2967	0.00057361	NaN	NaN	1	10292.6	179	837.021	6	2418.47
PV	wsnp_Ex_c64005_62987067	3B	728919137	11.831	0.00072477	0.05798	11.831	0.00072477	NaN	NaN	1	16960.5	179	1433.56	6	5988.41
PTT	wsnp_Ex_c7002_12063325	6A	601473116	11.8346	0.00071853	0.05596	11.8346	0.00071853	NaN	NaN	1	157.902	185	13.3423	6	58.9168
PV	wsnp_Ex_c7285_12506938	2B	72580310	11.6017	0.00080996	0.05594	11.6017	0.00080996	NaN	NaN	1	17120.1	183	1475.65	6	6004.47
FV	wsnp_Ex_c8543_14357385	5A	595372995	11.2167	0.00098233	0.05517	11.2167	0.00098233	NaN	NaN	1	17579.3	185	1567.24	6	4780.37
BV	wsnp_Ex_c8802_14726148	3B	68464483	15.3029	0.00012874	0.05902	15.3029	0.00012874	NaN	NaN	1	3435.42	184	224.494	6	2817.19
PV	wsnp_Ex_c922_1775246	2B	661777190	13.4157	0.00032609	0.06361	13.4157	0.00032609	NaN	NaN	1	19296.7	184	1438.36	6	6448.67
TV	wsnp_Ex_c9362_15546626	5B	693614442	11.3085	0.0009376	0.05591	11.3085	0.0009376	NaN	NaN	1	9791.24	185	865.827	6	2492.42
PV	wsnp_Ex_c9628_15927045	2B	660156481	15.191	0.00013622	0.0716	15.191	0.00013622	NaN	NaN	1	21203.7	183	1395.81	6	6786.08
TV	wsnp_Ex_c9628_15927045	2B	660156481	11.8726	0.00070649	0.05894	11.8726	0.00070649	NaN	NaN	1	10045.3	183	846.091	6	2598.91
FV	wsnp_Ex_c9628_15927045	2B	660156481	11.2292	0.00097809	0.05556	11.2292	0.00097809	NaN	NaN	1	17176.8	183	1529.65	6	4872.72
TV	wsnp_Ex_c9979_16421462	1A	347640488	7.69973	0.00061662	0.07552	0.397	0.52943	14.9721	0.00015187	2	6564.09	182	852.509	7	2668.56
PT	wsnp_Ex_c9979_16421462	1A	347640488	7.59637	0.0006783	0.07154	0.14997	0.69902	15.0313	0.00014754	2	0.25484	182	0.03355	7	0.14547
BV	wsnp_Ex_rep_c104448_89161562	4A	605034029	16.4704	7.2981e-05	0.06275	16.4704	7.2981e-05	NaN	NaN	1	3554.08	184	215.786	6	2821.6
FV	wsnp_Ex_rep_c109532_92292121	5A	595037357	11.2167	0.00098233	0.05517	11.2167	0.00098233	NaN	NaN	1	17579.3	185	1567.24	6	4780.37
BV	wsnp_Ex_rep_c66274_64426834	3A	737677104	12.9226	0.00041735	0.05033	12.9226	0.00041735	NaN	NaN	1	2849.13	183	220.476	6	2710.54
PTT	wsnp_Ex_rep_c66358_64543089	Un	300833805	12.9024	0.00042103	0.0608	12.9024	0.00042103	NaN	NaN	1	171.112	184	13.262	6	62.3493
PTT	wsnp_Ex_rep_c66358_64543218	Un	300834046	13.1729	0.00036744	0.06186	13.1729	0.00036744	NaN	NaN	1	174.571	185	13.2522	6	61.6949
PTT	wsnp_Ex_rep_c66358_64543401	2A	709701322	12.8019	0.00044383	0.06099	12.8019	0.00044383	NaN	NaN	1	171.6	182	13.4042	6	62.3019
BV	wsnp_Ex_rep_c66689_65011117	5A	585609110	12.5917	0.00049115	0.04904	12.5917	0.00049115	NaN	NaN	1	2859.19	185	227.069	6	2716.72
PT	wsnp_Ex_rep_c67727_66398596	3A	8865620	15.9754	9.3498e-05	0.07535	15.9754	9.3498e-05	NaN	NaN	1	0.53642	180	0.03358	6	0.1792
FV	wsnp_Ex_rep_c67727_66398596	3A	8865620	12.749	0.00045691	0.0639	12.749	0.00045691	NaN	NaN	1	19905.4	180	1561.33	6	5076.81
TV	wsnp_Ex_rep_c67727_66398596	3A	8865620	12.0811	0.00063834	0.0611	12.0811	0.00063834	NaN	NaN	1	10503.1	180	869.381	6	2567.39
SV	wsnp_Ex_rep_c67727_66398596	3A	8865620	11.8986	0.00069971	0.05993	11.8986	0.00069971	NaN	NaN	1	1762.58	180	148.134	6	457.392
TV	wsnp_Ex_rep_c68491_67318138	5D	539222758	18.847	2.3347e-05	0.09009	18.847	2.3347e-05	NaN	NaN	1	15601.3	184	827.788	6	3476.44
FV	wsnp_Ex_rep_c68491_67318138	5D	539222758	18.4174	2.8645e-05	0.08769	18.4174	2.8645e-05	NaN	NaN	1	27558.3	184	1496.32	6	6490.36
PV	wsnp_Ex_rep_c68491_67318138	5D	539222758	15.9836	9.2407e-05	0.07485	15.9836	9.2407e-05	NaN	NaN	1	22369.6	184	1399.53	6	6889.18
PT	wsnp_Ex_rep_c68491_67318138	5D	539222758	15.3739	0.00012435	0.07149	15.3739	0.00012435	NaN	NaN	1	0.51125	184	0.03325	6	0.17206
SV	wsnp_Ex_rep_c68491_67318138	5D	539222758	12.5168	0.00051053	0.0614	12.5168	0.00051053	NaN	NaN	1	1823.74	184	145.703	6	482.004
BV	wsnp_Ex_rep_c69123_68034403	7A	53628525	11.7574	0.00074957	0.0463	11.7574	0.00074957	NaN	NaN	1	2617.92	182	222.662	6	2669.08
PTT	wsnp_Ex_rep_c70358_69302556	1A	479836678	11.4201	0.00088607	0.05411	11.4201	0.00088607	NaN	NaN	1	152.692	185	13.3705	6	58.0485
PT	wsnp_Ex_rep_c70574_69491038	1D	212532320	11.3094	0.00093817	0.05377	11.3094	0.00093817	NaN	NaN	1	0.3841	184	0.03396	6	0.14893
PV	wsnp_Ex_rep_c70629_69539466	7A	438170035	13.553	0.00030823	0.06713	13.553	0.00030823	NaN	NaN	1	18406.4	176	1358.11	6	5858.34
PTT	wsnp_Ex_rep_c81556_76277906	1A	547316935	11.2123	0.00098652	0.05362	11.2123	0.00098652	NaN	NaN	1	151.156	183	13.4812	6	58.6875
BV	wsnp_JD_c15755_15117800	7A	496815010	12.7647	0.00045042	0.04967	12.7647	0.00045042	NaN	NaN	1	2895.94	185	226.871	6	2722.85
PTT	wsnp_JD_c16948_15934352	2D	640214546	12.3746	0.00054761	0.05835	12.3746	0.00054761	NaN	NaN	1	164.654	185	13.3058	6	60.0421
BV	wsnp_JD_c18167_16742264	7A	232747991	24.7221	1.5171e-06	0.09084	24.7221	1.5171e-06	NaN	NaN	1	5144.39	183	208.089	6	3091.76
PV	wsnp_JD_c18167_16742264	7A	232747991	14.8781	0.00015875	0.07043	14.8781	0.00015875	NaN	NaN	1	21042.9	183	1414.35	6	6659.83
BV	wsnp_JD_c18814_17164689	7A	490977203	15.4628	0.00011886	0.05935	15.4628	0.00011886	NaN	NaN	1	3460.84	185	223.817	6	2817
BV	wsnp_JD_c26552_21868492	6A	603094910	7.89767	0.00051299	0.06111	13.3432	0.00033805	2.35395	0.12669	2	1781.71	183	225.6	7	2431.9
PTT	wsnp_JD_c30_49149	2A	762289220	13.3038	0.00034667	0.06395	13.3038	0.00034667	NaN	NaN	1	179.907	180	13.523	6	63.1729
BV	wsnp_JD_c38071_27729378	7A	229201043	20.0389	1.3243e-05	0.0752	20.0389	1.3243e-05	NaN	NaN	1	4384.95	185	218.822	6	2971.02
PT	wsnp_JD_rep_c49174_33405622	3A	500977584	12.495	0.00051551	0.05868	12.495	0.00051551	NaN	NaN	1	0.41977	185	0.0336	6	0.15638
PTT	wsnp_JD_rep_c64852_41324093	7A	115206108	19.3444	1.8438e-05	0.08853	19.3444	1.8438e-05	NaN	NaN	1	249.828	184	12.9147	6	74.2508
PTT	wsnp_Ku_c136_271700	2A	709624934	13.3863	0.00033089	0.06312	13.3863	0.00033089	NaN	NaN	1	178.099	184	13.3046	6	62.296
BV	wsnp_Ku_c217_430915	3A	737969481	11.8583	0.00071078	0.04654	11.8583	0.00071078	NaN	NaN	1	2712.34	184	228.729	6	2699.34
PTT	wsnp_Ku_c28467_38394887	2A	710094789	12.0295	0.00065131	0.05682	12.0295	0.00065131	NaN	NaN	1	160.343	185	13.3291	6	59.3237
PTT	wsnp_Ku_c28467_38394907	2A	710094809	13.3823	0.00033155	0.06312	13.3823	0.00033155	NaN	NaN	1	178.054	184	13.3052	6	62.1224
PTT	wsnp_Ku_c3343_6206887	3A	502385045	11.9573	0.00067622	0.05679	11.9573	0.00067622	NaN	NaN	1	160.246	184	13.4016	6	59.3205
PTT	wsnp_Ku_c3688_6797159	2A	763689666	13.1187	0.00037799	0.06189	13.1187	0.00037799	NaN	NaN	1	174.591	184	13.3086	6	62.036
PTT	wsnp_Ku_c3956_7237642	3A	502402777	12.0295	0.00065133	0.05682	12.0295	0.00065133	NaN	NaN	1	160.342	185	13.3291	6	59.3235
PT	wsnp_Ku_c44089_51445136	3A	401710412	17.9197	3.6334e-05	0.08228	17.9197	3.6334e-05	NaN	NaN	1	0.58839	184	0.03283	6	0.18492
TV	wsnp_Ku_c44089_51445136	3A	401710412	12.9244	0.00041644	0.06364	12.9244	0.00041644	NaN	NaN	1	11020.4	184	852.684	6	2712.96
FV	wsnp_Ku_c44089_51445136	3A	401710412	12.4948	0.00051621	0.06128	12.4948	0.00051621	NaN	NaN	1	19259.6	184	1541.42	6	5107.25
PTT	wsnp_Ku_c850_1758318	2A	765705205	13.9964	0.00024458	0.06574	13.9964	0.00024458	NaN	NaN	1	185.447	184	13.2496	6	63.8452
PTT	wsnp_Ku_c8712_14751858	2D	473591417	13.2152	0.00036026	0.06236	13.2152	0.00036026	NaN	NaN	1	175.869	184	13.3081	6	61.9232
FV	wsnp_Ku_rep_c71755_71490557	7A	140994112	17.9996	3.5137e-05	0.08661	17.9996	3.5137e-05	NaN	NaN	1	27165.6	182	1509.23	6	6497.73
PV	wsnp_Ku_rep_c71755_71490557	7A	140994112	17.2901	4.9363e-05	0.08134	17.2901	4.9363e-05	NaN	NaN	1	24833.9	182	1436.31	6	7316.18
SV	wsnp_Ku_rep_c71755_71490557	7A	140994112	17.1456	5.2913e-05	0.08303	17.1456	5.2913e-05	NaN	NaN	1	2452.63	182	143.047	6	584.127
TV	wsnp_Ku_rep_c71755_71490557	7A	140994112	14.8996	0.00015736	0.07326	14.8996	0.00015736	NaN	NaN	1	12665.8	182	850.073	6	3028.37
BV	wsnp_Ku_rep_c71755_71490557	7A	140994112	11.4719	0.00086583	0.04535	11.4719	0.00086583	NaN	NaN	1	2625.49	182	228.862	6	2707.14
BV	wsnp_Ra_c11651_18855691	6A	603095060	12.6112	0.00048637	0.04911	12.6112	0.00048637	NaN	NaN	1	2863.34	185	227.047	6	2717.41
FV	wsnp_Ra_c20189_29442564	7A	545541679	9.82293	8.8448e-05	0.09311	19.7161	1.5423e-05	0.03287	0.85633	2	14833.3	184	1510.07	7	5824.21
TV	wsnp_Ra_c20189_29442564	7A	545541679	9.54822	0.0001134	0.09125	19.1946	1.9743e-05	0.00507	0.9433	2	7990.81	184	836.89	7	3020.7
SV	wsnp_Ra_c20189_29442564	7A	545541679	7.94628	0.00048972	0.07675	15.7432	0.00010367	0.21606	0.64261	2	1157.26	184	145.635	7	479.833
PV	wsnp_Ra_c20189_29442564	7A	545541679	7.83905	0.00054056	0.07368	15.7568	0.00010299	0.00601	0.93831	2	11276.2	184	1438.46	7	5917
TV	wsnp_Ra_c31353_40494768	2B	669436308	15.4283	0.00012131	0.07524	15.4283	0.00012131	NaN	NaN	1	12968.2	183	840.55	6	3088.83
PV	wsnp_Ra_c31353_40494768	2B	669436308	13.2769	0.00034985	0.06324	13.2769	0.00034985	NaN	NaN	1	19183.7	183	1444.88	6	6488.09
FV	wsnp_Ra_c31353_40494768	2B	669436308	12.6159	0.00048645	0.06205	12.6159	0.00048645	NaN	NaN	1	19450	183	1541.71	6	5222.83
PV	wsnp_Ra_c4296_7819139	1B	151463896	11.2214	0.00097999	0.05366	11.2214	0.00097999	NaN	NaN	1	16426	185	1463.8	6	5882.1
BV	wsnp_Ra_c5454_9660102	3A	737968704	11.8424	0.0007173	0.0468	11.8424	0.0007173	NaN	NaN	1	2722.83	183	229.921	6	2684.3
PTT	wsnp_Ra_c7615_13070849	3B	672099690	23.9822	5.622e-10	0.19269	0.02399	0.87707	47.9344	7.2122e-11	2	271.147	183	11.3062	7	106.468
SV	wsnp_Ra_c9185_15386081	3A	11458129	14.0138	0.00024515	0.07103	14.0138	0.00024515	NaN	NaN	1	2050.69	177	146.334	6	494.664
BV	wsnp_RFL_Contig1075_104560	6B	694403053	15.5548	0.00011448	0.06066	15.5548	0.00011448	NaN	NaN	1	3496.57	181	224.791	6	2825.18
BV	wsnp_RFL_Contig2182_1514692	6D	346696867	15.0242	0.00014729	0.0578	15.0242	0.00014729	NaN	NaN	1	3370.05	185	224.308	6	2801.87
PTT	wsnp_RFL_Contig3060_2967139	2A	71589591	12.9396	5.5444e-06	0.1153	0.30829	0.57941	25.5298	1.0498e-06	2	162.684	183	12.5725	7	74.4348
PT	wsnp_RFL_Contig3866_4228783	1B	471521177	17.8845	3.7037e-05	0.0827	17.8845	3.7037e-05	NaN	NaN	1	0.59055	183	0.03302	6	0.18298
FV	wsnp_RFL_Contig3866_4228783	1B	471521177	11.7204	0.00076282	0.05823	11.7204	0.00076282	NaN	NaN	1	18430.6	183	1572.52	6	4793.58
TV	wsnp_RFL_Contig3866_4228783	1B	471521177	11.6374	0.00079549	0.05813	11.6374	0.00079549	NaN	NaN	1	10127.1	183	870.221	6	2492.19
