# Supplementary material for: Genome-wide association study identifies loci and candidate genes for RVA parameters in wheat (Triticum aestivum L.)
Source: Front Plant Sci. 2024 Jul 22;15:1421924. doi: 10.3389/fpls.2024.1421924 (PMC11298398; doi:10.3389/fpls.2024.1421924)
Supplement: Supplementary Table 5 — The SNPs of multiple RNA parameters. [file Table_5.xlsx]

## Sheet: SNPs
Table The locus of multiple parameters
Phenotypic Variance Explained (R2)/%
Maker	Chr	Pos/cM	PV	TV	BD	FV	SB	PT	PTT
BobWhite_c11044_322	1B	83		6.65(E2)			5.94(E2)
BobWhite_c1971_839	2D	103	8.48(E5)		7.77(E2)/10.71(E4)/9.08(E5)				9.66(E1)/12.22(E4)
BobWhite_c19945_341	2B	24						8.98(E3)	7.03(E3)
BobWhite_c4264_200	4D	81						9.03(E3)	8.27(E3)
BobWhite_c5337_225	3A	124				6.02(E3)	6.81(E3)
BobWhite_c911_127	7A	128	6.70(E1)/6.61(E3)		6.94(E1)/10.36(E3)
BobWhite_c9881_1312	1B	103		6.82(E1)		8.16(E1)
BobWhite_rep_c49997_147	7A	130			5.73(E3)				6.25(E2)
BS00000020_51	5D	103	9.13(E2)	7.88(E2)		9.31(E2)	11.81(E2)
BS00000965_51	2A	117		10.58(E1)		10.07(E1)	8.62(E1)	10.72(E1)
BS00003663_51	2A	142		6.38(E1)		6.95(E1)
BS00022332_51	2A	79				8.11(E1)		9.87(E1)
BS00022553_51	6A	79	6.27(E4)		6.34(E4)
BS00023032_51	6B	81		7.91(E5)		7.51(E5)		6.78(E5)
BS00023048_51	2A	134					8.14(E4)	13.85(E3)	13.94(E3)
BS00025560_51	6A	21		8.01(E1)				9.11(E1)
BS00064706_51	2A	26				7.61(E2)		11.79(E2)	8.98(E1)
BS00064933_51	7B	168		10.5(E4)		7.86(E4)
BS00028092_51	2B	27				13.71(E2)	12.73(E3)/15.31(E2)
BS00030911_51	7A	128	6.56(E1)/5.96(E2)		6.49(E1)/7.17(E2)/7.27(E3)
BS00092275_51	2B	93		10.32(E3)		8.84(E3)
BS00066651_51	7A	128	6.74(E1)		6.85(E1)/6.80(E2)/7.82(E3)
BS00092541_51	2B	96	10.11(E3)	13.32(E3)		8.16(E3)
BS00067430_51	4A	154				6.90(E2)		10.82(E2)
BS00068944_51	7A	46		10.94(E1)		10.01(E1)	9.47(E1)
BS00073426_51	2B	93		10.57(E3)		8.67(E3)
BS00078715_51	6A	79	6.36(E4)		6.30(E4)
BS00088755_51	3A	124				6.01(E3)	6.79(E3)
BS00089790_51	1B	111						6.24(E3)	6.26(E3)
BS00092273_51	2B	93		9.42(E3)		7.66(E3)
BS00096882_51	2A	115		7.15(E2)			7.79(E2)
BS00099097_51	2B	91				6.56(E3)	5.84(E3)
BS00099290_51	6A	79	6.45(E4)		6.55(E4)
BS00105877_51	6D	155				7.39(E2)	8.54(E2)
BS00093512_51	7A	148			9.98(E1)/6.46(E2))/11.41(E3)/9.98(E4)/9.07(E5)				16.62(E1)
BS00110297_51	4A	127	11.91(E3)			11.07(E3)
CAP11_c4929_307	7A	128			5.73(E3)				6.25(E2)
CAP12_c7629_189	1B	8			10.55(E1)/12.01(E3)/11.55(E4)/9.61(E5)				16.69(E1)
CAP7_c10133_40	7A	128	7.80(E1)/6.68(E2)		6.57(E1)/6.98(E2)/6.37(E3)
CAP8_c2833_325	2D	103			7.07(E2)/9.23(E5)/10.34(E4)				9.23(E1)
D_contig04922_546	5A	100		7.00(E1)		9.24(E1)	10.05(E1)	7.14(E1)
D_contig70105_423	4D	85		6.17(E2)				10.75(E3)	7.91(E3)
D_F1BEJMU02HSMHV_131	2D	99				10.20(E3)	8.67(E3)
D_GDEEGVY01AI4MO_416	2D	103			9.92(E4)/9.86(E5)				10.41(E1)
Excalibur_c1883_340	2B	134		8.88(E4)		10.96(E4)		11.43(E4)
Excalibur_c21117_99	2B	157	6.69(E3)			8.34(E3)
Excalibur_c37474_242	1A	71	8.90(E1)			6.45(E3)
Excalibur_c4759_564	7A	128	7.10(E1)/6.02(E2)		7.40(E1)/7.41(E2)/7.50(E3)
Excalibur_c21501_219	2D	97	9.67(E3)		9.58(E2)/9.73(E3)/10.57(E4)/10.10(E5)
Excalibur_c39184_251	2B	99	6.15(E1)			6.04(E3)
Excalibur_c4508_1959	7D	145	7.14(E5)	6.75(E5)
Excalibur_c49239_97	6A	79	6.50(E4)		6.48(E4)
Excalibur_c49801_345	1B	134	9.41(E4)		10.51(E1)/13.66(E3)/10.73(E4)				18.17(E1)
Excalibur_c8457_1162	2B	100				5.92(E3)	5.61(E3)
Excalibur_c8919_2133	2B	157			11.02(E1)/12.01(E3)/10.49(E4)/9.45(E5)				16.68(E1)
Excalibur_rep_c106124_239	2B	93		10.25(E3)		8.64(E3)
GENE-0918_140	2D	103			11.31(E4)/9.40(E2)/11.22(E5)				9.12(E1)
GENE-4093_178	6B	82	6.99(E5)	6.86(E5)
GENE-4859_218	7A	128	6.47(E1)/6.50(E3)		7.31(E1)/8.63(E3)
GENE-1389_396	2B	93		11.26(E3)		9.15(E3)
GENE-1389_59	2B	93		9.42(E3)		7.66(E3)
GENE-4897_105	7A	130			5.73(E3)				6.25(E2)
GENE-4953_139	7A	128	6.59(E1)/5.96(E2)		7.17(E2)/7.01(E3)
IAAV285	7A	128	6.43(E1)/5.95(E2)		7.18(E2)/6.71(E3)
IAAV4307	2D	103			6.77(E2)/10.25(E4)/9.36(E5)				9.19(E1)
IAAV5328	7A	128	6.40(E1)/5.95(E2)		6.34(E1)/7.18(E2)/6.97(E3)
IAAV7352	1B	101		7.00(E1)		8.55(E1)
IAAV8200	4A	59						5.95(E3)	5.81(E3)
IAAV9128	2D	103			6.48(E2)/9.06(E3)/10.11(E4)				9.19(E1)
IACX11634	1B	101		6.57(E1)		8.21(E1)
IACX1412	2B	93		10.25(E3)		8.64(E3)
Ku_c12129_1036	7A	128			6.76(E3)				6.22(E2)
Ku_c3481_732	6B	81		8.90(E5)		8.36(E5)		7.45(E5)
IACX5800	2A	142		6.38(E1)		6.95(E1)
JD_c767_567	2B	93		6.13(E2)/6.73(E3)		6.51(E3)
Ku_c39614_436	7A	128			6.32(E3)				6.25(E2)
Ku_c40588_1376	2A	132	11.13(E2)	8.62(E2)/8.62(E3)		6.95(E2)		13.57(E2)/8.81(E3)	13.59(E2)/13.73(E4)
Kukri_c12461_2357	7A	65		8.05(E4)		8.62(E4)
Kukri_c17_943	2D	103			7.74(E2)/9.36(E5)/10.97(E4)
Kukri_c17417_291	4A	114			7.59(E4)				13.91(E1)
Kukri_c19025_244	7A	130			5.73(E3)				6.25(E2)
Kukri_c20444_1238	5D	61	6.25(E2)		6.86(E2)
Kukri_c21135_1071	2D	103			11.87(E4)/9.88(E5)				9.27(E1)
Kukri_c22200_1171	2B	93		10.33(E3)		8.77(E3)
Kukri_c27692_822	7A	128	6.40(E1)/5.95(E2)		6.34(E1)/7.18(E2)/6.97(E3)
Kukri_c27717_316	1A	71	8.32(E1)			6.21(E3)
Kukri_c28080_887	5A	86				6.60(E3)	6.72(E3)
Kukri_c36710_1007	7A	128	6.40(E1)/5.95(E2)		6.34(E1)/7.18(E2)/6.97(E3)
Kukri_c36783_91	2B	93		8.10(E3)		7.93(E3)
Kukri_c33620_129	7A	213	12.18(E1)	15.20(E1)			19.30(E1)	12.21(E1)	13.89(E1)
Kukri_c34353_821	2B	95	6.50(E1)	6.59(E3)/6.32(E1)		6.32(E1)		8.74(E1)
Kukri_c38203_354	2D	103			6.48(E2)/9.06(E5)/10.11(E4)
Kukri_c39894_178	7A	128	6.46(E1)		7.08(E1)
Kukri_c4780_395	6B	83	6.94(E5)	8.65(E5)		8.00(E5)		6.88(E5)
Kukri_c55196_445	7A	128			6.32(E3)				6.25(E2)
Kukri_c6386_2065	7A	91	7.07(E3)		6.85(E3)
Kukri_c73868_961	6B	83	7.19(E5)	8.36(E5)		7.74(E5)
Kukri_c9608_2032	7A	128			6.77(E3)				6.29(E2)
Ra_c38_1099	7A	130			6.32(E3)				6.85(E2)
RAC875_c13_2258	5A	45		7.96(E2)		8.67(E2)	7.91(E2)	11.88(E2)
RAC875_c23815_716	2D	99			9.93(E1)/11.58(E3)/9.99(E4)/9.17(E5)				16.72(E1)
RAC875_c35807_595	2D	101			8.60(E2)/11.31(E4)/8.94(E5)				12.16(E4)
RAC875_c4851_1367	2D	103			6.48(E2)/10.11(E4)/9.06(E5)				9.19(E1)
RAC875_c31214_58	2B	157				8.89(E3)		12.40(E2)	12.60(E2)/15.37(E4)
RAC875_c32895_304	7A	128	6.40(E1)/5.95(E2)		6.34(E1)/7.18(E2)/6.97(E3)
RAC875_c4851_1600	2D	103			6.81(E2)/10.30(E4)/9.35(E5)				9.21(E1)
RAC875_c58848_60	6A	79	6.36(E4)		6.30(E4)
RAC875_c64241_470	7A	130			6.59(E3)				6.29(E2)
RAC875_c7630_1383	6B	83	6.94(E5)	8.65(E5)		8.00(E5)		6.88(E5)
RAC875_c79649_197	5B	12		10.95(E1)		10.14(E1)	7.73(E1)
RAC875_c8013_706	7A	128			5.73(E3)				6.25(E2)
RAC875_c93959_96	6A	118				10.91(E2)		18.97(E2)
RAC875_rep_c105092_114	1A	71	9.25(E1)			6.70(E3)
RAC875_rep_c114501_272	2D	100			12.63(E4)/10.61(E5)				11.62(E4)
RFL_Contig428_290	7A	130			7.17(E3)				6.29(E2)
RFL_Contig2862_1287	2D	103			6.87(E2)/10.34(E4)/9.35(E5)
RFL_Contig4583_1909	2D	101			6.48(E2)/9.06(E5)/10.11(E4)				9.19(E1)
RFL_Contig4583_3169	2D	101			10.10(E1)/6.45(E2)/11.57(E3)/10.06(E4)/9.16(E5)				17.07(E1)
RAC875_rep_c76630_63	5B	69	8.74(E5)		11.53(E1)/9.98(E4)/9.16(E5)				16.57(E1)
RFL_Contig1385_1575	2B	91				6.58(E3)	5.89(E3)
RFL_Contig1385_326	2B	91				6.60(E3)	5.88(E3)
RFL_Contig2888_255	7A	130			6.52(E3)				6.21(E2)
RFL_Contig5906_387	1B	40	9.97(E5)	8.75(E5)		7.63(E5)
TA002579-1137	7A	128	6.40(E1)/5.95(E2)		6.34(E1)/7.18(E2)/6.97(E3)
TA004032-0298	6A	79	6.36(E4)		6.30(E4)
Tdurum_contig61966_1069	7A	148			9.98(E1)/6.46(E2)/11.41(E3)/9.98(E4)/9.07(E5)				16.62(E1)
wsnp_BE399688B_Ta_2_1	2B	93		10.25(E3)		8.64(E3)		5.88(E3)
wsnp_BE497740B_Ta_2_1	3B	82			10.13(E1)/11.74(E3)/10.47(E4)/11.29(E5)				17.16(E1)
wsnp_CAP7_rep_c12606_5316797	2B	90				6.56(E3)	5.84(E3)
Tdurum_contig27843_375	5B	132			11.81(E1)/13.50(E3)/12.28(E4)/10.56(E5)				18.21(E1)
Tdurum_contig42226_2355	2B	100				6.96(E3)	6.70(E3)
Tdurum_contig85620_467	1B	83		6.65(E2)			5.94(E2)
tplb0036i05_182	3A	149						5.95(E3)	6.02(E3)
wsnp_Ex_c1104_2118684	6A	79	6.36(E4)		6.30(E4)
wsnp_Ex_c11350_18330107	7A	130			6.42(E3)				7.11(E2)
wsnp_Ex_c12433_19826311	6B	82	7.42(E5)	7.41(E5)		6.94(E5)		7.05(E5)
wsnp_Ex_c12433_19827016	6B	82	7.39(E5)	7.27(E5)		6.85(E5)		7.03(E5)
wsnp_Ex_c17089_25709028	6A	79	6.31(E4)		6.37(E4)
wsnp_Ex_c4542_8154800	2B	109	6.35(E3)	8.23(E3)		6.43(E3)
wsnp_Ex_c48973_53712625	7A	128		6.32(E3)					6.25(E3)
wsnp_Ex_c6537_11339130	2B	90	6.57(E3)			7.35(E3)	6.64(E3)
wsnp_Ex_c831_1625061	5B	11				6.41(E1)	6.54(E1)
wsnp_Ex_c9248_15372536	2B	93		10.25(E3)		8.64(E3)		5.88(E3)
wsnp_Ex_rep_c102173_87395725	6A	79	6.550(E4)		6.48(E4)
wsnp_Ex_rep_c105612_89983181	6A	79	6.31(E4)		6.37(E4)
wsnp_Ex_c17089_25709221	6A	79	6.57(E4)		6.53(E4)
wsnp_Ex_c200_391493	7A	128	6.99(E3)		8.19(E3)
wsnp_Ex_c36002_44045355	2B	100		8.84(E3)		7.91(E3)	7.46(E3)
wsnp_Ex_c43887_50077773	6A	79	6.36(E4)		6.30(E4)
wsnp_Ex_c44547_50572744	7A	128			6.76(E3)				6.22(E2)
wsnp_Ex_c4480_8054926	6D	160				7.45(E2)	8.78(E2)
wsnp_Ex_c45094_50985067	2B	93		10.4(E3)		8.70(E3)		5.96(E3)
wsnp_Ex_rep_c68491_67318138	5D	184		7.18(E2)				6.68(E2)
wsnp_Ex_rep_c69838_68798283	7A	128			5.92(E2)				6.21(E2)
wsnp_Ex_rep_c69838_68799256	7A	128			6.14(E3)				6.29(E2)
wsnp_JD_c13991_13843599	7A	128			6.32(E3)				6.25(E2)
wsnp_JD_c18167_16742264	7A	127	6.32(E1)/6.24(E4)		7.00(E2)/6.32(E3)
wsnp_Ku_c15719_24419781	7A	128			5.73(E3)				6.25(E2)
wsnp_Ku_c18227_27490539	1B	101		6.39(E1)		8.11(E1)
wsnp_JD_rep_c51547_35074931	6A	79	6.35(E4)		6.60(E4)/6.85(E5)
wsnp_Ku_c24742_34711973	7A	130			5.87(E3)				6.30(E2)
wsnp_Ku_c8394_14267750	6A	79	6.31(E4)		6.37(E4)
wsnp_Ra_c34203_42948357	1A	71	8.81(E1)			6.08(E3)
wsnp_Ra_c41581_48764320	1A	71	8.65(E1)			6.29(E3)
wsnp_RFL_Contig4307_5006558	5A	20		8.63(E1)		7.30(E1)	6.10(E1)

## Sheet: Chs
Maker	Chr	Pos/cM	PV	TV	BD	FV	SB	PT	PTT
Excalibur_c37474_242	1A	71	8.90(E1)			6.45(E3)
Kukri_c27717_316	1A	71	8.32(E1)			6.21(E3)
RAC875_rep_c105092_114	1A	71	9.25(E1)			6.70(E3)
wsnp_Ra_c34203_42948357	1A	71	8.81(E1)			6.08(E3)
wsnp_Ra_c41581_48764320	1A	71	8.65(E1)			6.29(E3)
CAP12_c7629_189	1B	8			10.55(E1)/12.01(E3)/11.55(E4)/9.61(E5)				16.69(E1)
RFL_Contig5906_387	1B	40	9.97(E5)	8.75(E5)		7.63(E5)
BobWhite_c11044_322	1B	83		6.65(E2)			5.94(E2)
Tdurum_contig85620_467	1B	83		6.65(E2)			5.94(E2)
IAAV7352	1B	101		7.00(E1)		8.55(E1)
IACX11634	1B	101		6.57(E1)		8.21(E1)
wsnp_Ku_c18227_27490539	1B	101		6.39(E1)		8.11(E1)
BobWhite_c9881_1312	1B	103		6.82(E1)		8.16(E1)
BS00089790_51	1B	111						6.24(E3)	6.26(E3)
Excalibur_c49801_345	1B	134	9.41(E4)		10.51(E1)/13.66(E3)/10.73(E4)				18.17(E1)
BS00064706_51	2A	26				7.61(E2)		11.79(E2)	8.98(E1)
BS00022332_51	2A	79				8.11(E1)		9.87(E1)
BS00096882_51	2A	115		7.15(E2)			7.79(E2)
BS00000965_51	2A	117		10.58(E1)		10.07(E1)	8.62(E1)	10.72(E1)
Ku_c40588_1376	2A	132	11.13(E2)	8.62(E2)/8.62(E3)		6.95(E2)		13.57(E2)/8.81(E3)	13.59(E2)/13.73(E4)
BS00023048_51	2A	134					8.14(E4)	13.85(E3)	13.94(E3)
BS00003663_51	2A	142		6.38(E1)		6.95(E1)
IACX5800	2A	142		6.38(E1)		6.95(E1)
BobWhite_c19945_341	2B	24						8.98(E3)	7.03(E3)
BS00028092_51	2B	27				13.71(E2)	12.73(E3)/15.31(E2)
wsnp_CAP7_rep_c12606_5316797	2B	90				6.56(E3)	5.84(E3)
wsnp_Ex_c6537_11339130	2B	90	6.57(E3)			7.35(E3)	6.64(E3)
BS00099097_51	2B	91				6.56(E3)	5.84(E3)
RFL_Contig1385_1575	2B	91				6.58(E3)	5.89(E3)
RFL_Contig1385_326	2B	91				6.60(E3)	5.88(E3)
BS00092275_51	2B	93		10.32(E3)		8.84(E3)
BS00073426_51	2B	93		10.57(E3)		8.67(E3)
BS00092273_51	2B	93		9.42(E3)		7.66(E3)
Excalibur_rep_c106124_239	2B	93		10.25(E3)		8.64(E3)
GENE-1389_396	2B	93		11.26(E3)		9.15(E3)
GENE-1389_59	2B	93		9.42(E3)		7.66(E3)
IACX1412	2B	93		10.25(E3)		8.64(E3)
JD_c767_567	2B	93		6.13(E2)/6.73(E3)		6.51(E3)
Kukri_c22200_1171	2B	93		10.33(E3)		8.77(E3)
Kukri_c36783_91	2B	93		8.10(E3)		7.93(E3)
wsnp_BE399688B_Ta_2_1	2B	93		10.25(E3)		8.64(E3)		5.88(E3)
wsnp_Ex_c9248_15372536	2B	93		10.25(E3)		8.64(E3)		5.88(E3)
wsnp_Ex_c45094_50985067	2B	93		10.4(E3)		8.70(E3)		5.96(E3)
Kukri_c34353_821	2B	95	6.50(E1)	6.59(E3)/6.32(E1)		6.32(E1)		8.74(E1)
BS00092541_51	2B	96	10.11(E3)	13.32(E3)		8.16(E3)
Excalibur_c39184_251	2B	99	6.15(E1)			6.04(E3)
Excalibur_c8457_1162	2B	100				5.92(E3)	5.61(E3)
Tdurum_contig42226_2355	2B	100				6.96(E3)	6.70(E3)
wsnp_Ex_c36002_44045355	2B	100		8.84(E3)		7.91(E3)	7.46(E3)
wsnp_Ex_c4542_8154800	2B	109	6.35(E3)	8.23(E3)		6.43(E3)
Excalibur_c1883_340	2B	134		8.88(E4)		10.96(E4)		11.43(E4)
Excalibur_c21117_99	2B	157	6.69(E3)			8.34(E3)
Excalibur_c8919_2133	2B	157			11.02(E1)/12.01(E3)/10.49(E4)/9.45(E5)				16.68(E1)
RAC875_c31214_58	2B	157				8.89(E3)		12.40(E2)	12.60(E2)/15.37(E4)
Excalibur_c21501_219	2D	97	9.67(E3)		9.58(E2)/9.73(E3)/10.57(E4)/10.10(E5)
D_F1BEJMU02HSMHV_131	2D	99				10.20(E3)	8.67(E3)
RAC875_c23815_716	2D	99			9.93(E1)/11.58(E3)/9.99(E4)/9.17(E5)				16.72(E1)
RAC875_rep_c114501_272	2D	100			12.63(E4)/10.61(E5)				11.62(E4)
RAC875_c35807_595	2D	101			8.60(E2)/11.31(E4)/8.94(E5)				12.16(E4)
RFL_Contig4583_1909	2D	101			6.48(E2)/9.06(E5)/10.11(E4)				9.19(E1)
RFL_Contig4583_3169	2D	101			10.10(E1)/6.45(E2)/11.57(E3)/10.06(E4)/9.16(E5)				17.07(E1)
BobWhite_c1971_839	2D	103	8.48(E5)		7.77(E2)/10.71(E4)/9.08(E5)				9.66(E1)/12.22(E4)
CAP8_c2833_325	2D	103			7.07(E2)/9.23(E5)/10.34(E4)				9.23(E1)
D_GDEEGVY01AI4MO_416	2D	103			9.92(E4)/9.86(E5)				10.41(E1)
GENE-0918_140	2D	103			11.31(E4)/9.40(E2)/11.22(E5)				9.12(E1)
IAAV4307	2D	103			6.77(E2)/10.25(E4)/9.36(E5)				9.19(E1)
IAAV9128	2D	103			6.48(E2)/9.06(E3)/10.11(E4)				9.19(E1)
Kukri_c17_943	2D	103			7.74(E2)/9.36(E5)/10.97(E4)
Kukri_c21135_1071	2D	103			11.87(E4)/9.88(E5)				9.27(E1)
Kukri_c38203_354	2D	103			6.48(E2)/9.06(E5)/10.11(E4)
RAC875_c4851_1367	2D	103			6.48(E2)/10.11(E4)/9.06(E5)				9.19(E1)
RAC875_c4851_1600	2D	103			6.81(E2)/10.30(E4)/9.35(E5)				9.21(E1)
RFL_Contig2862_1287	2D	103			6.87(E2)/10.34(E4)/9.35(E5)
BobWhite_c5337_225	3A	124				6.02(E3)	6.81(E3)
BS00088755_51	3A	124				6.01(E3)	6.79(E3)
tplb0036i05_182	3A	149						5.95(E3)	6.02(E3)
wsnp_BE497740B_Ta_2_1	3B	82			10.13(E1)/11.74(E3)/10.47(E4)/11.29(E5)				17.16(E1)
IAAV8200	4A	59						5.95(E3)	5.81(E3)
Kukri_c17417_291	4A	114			7.59(E4)				13.91(E1)
BS00110297_51	4A	127	11.91(E3)			11.07(E3)
BS00067430_51	4A	154				6.90(E2)		10.82(E2)
BobWhite_c4264_200	4D	81						9.03(E3)	8.27(E3)
D_contig70105_423	4D	85		6.17(E2)				10.75(E3)	7.91(E3)
wsnp_RFL_Contig4307_5006558	5A	20		8.63(E1)		7.30(E1)	6.10(E1)
RAC875_c13_2258	5A	45		7.96(E2)		8.67(E2)	7.91(E2)	11.88(E2)
Kukri_c28080_887	5A	86				6.60(E3)	6.72(E3)
D_contig04922_546	5A	100		7.00(E1)		9.24(E1)	10.05(E1)	7.14(E1)
wsnp_Ex_c831_1625061	5B	11				6.41(E1)	6.54(E1)
RAC875_c79649_197	5B	12		10.95(E1)		10.14(E1)	7.73(E1)
RAC875_rep_c76630_63	5B	69	8.74(E5)		11.53(E1)/9.98(E4)/9.16(E5)				16.57(E1)
Tdurum_contig27843_375	5B	132			11.81(E1)/13.50(E3)/12.28(E4)/10.56(E5)				18.21(E1)
Kukri_c20444_1238	5D	61	6.25(E2)		6.86(E2)
BS00000020_51	5D	103	9.13(E2)	7.88(E2)		9.31(E2)	11.81(E2)
wsnp_Ex_rep_c68491_67318138	5D	184		7.18(E2)				6.68(E2)
BS00025560_51	6A	21		8.01(E1)				9.11(E1)
BS00022553_51	6A	79	6.27(E4)		6.34(E4)
BS00078715_51	6A	79	6.36(E4)		6.30(E4)
BS00099290_51	6A	79	6.45(E4)		6.55(E4)
Excalibur_c49239_97	6A	79	6.50(E4)		6.48(E4)
RAC875_c58848_60	6A	79	6.36(E4)		6.30(E4)
TA004032-0298	6A	79	6.36(E4)		6.30(E4)
wsnp_Ex_c1104_2118684	6A	79	6.36(E4)		6.30(E4)
wsnp_Ex_c17089_25709028	6A	79	6.31(E4)		6.37(E4)
wsnp_Ex_rep_c102173_87395725	6A	79	6.550(E4)		6.48(E4)
wsnp_Ex_rep_c105612_89983181	6A	79	6.31(E4)		6.37(E4)
wsnp_Ex_c17089_25709221	6A	79	6.57(E4)		6.53(E4)
wsnp_Ex_c43887_50077773	6A	79	6.36(E4)		6.30(E4)
wsnp_JD_rep_c51547_35074931	6A	79	6.35(E4)		6.60(E4)/6.85(E5)
wsnp_Ku_c8394_14267750	6A	79	6.31(E4)		6.37(E4)
RAC875_c93959_96	6A	118				10.91(E2)		18.97(E2)
BS00023032_51	6B	81		7.91(E5)		7.51(E5)		6.78(E5)
Ku_c3481_732	6B	81		8.90(E5)		8.36(E5)		7.45(E5)
GENE-4093_178	6B	82	6.99(E5)	6.86(E5)
wsnp_Ex_c12433_19826311	6B	82	7.42(E5)	7.41(E5)		6.94(E5)		7.05(E5)
wsnp_Ex_c12433_19827016	6B	82	7.39(E5)	7.27(E5)		6.85(E5)		7.03(E5)
Kukri_c4780_395	6B	83	6.94(E5)	8.65(E5)		8.00(E5)		6.88(E5)
Kukri_c73868_961	6B	83	7.19(E5)	8.36(E5)		7.74(E5)
RAC875_c7630_1383	6B	83	6.94(E5)	8.65(E5)		8.00(E5)		6.88(E5)
BS00105877_51	6D	155				7.39(E2)	8.54(E2)
wsnp_Ex_c4480_8054926	6D	160				7.45(E2)	8.78(E2)
BS00068944_51	7A	46		10.94(E1)		10.01(E1)	9.47(E1)
Kukri_c12461_2357	7A	65		8.05(E4)		8.62(E4)
Kukri_c6386_2065	7A	91	7.07(E3)		6.85(E3)
wsnp_JD_c18167_16742264	7A	127	6.32(E1)/6.24(E4)		7.00(E2)/6.32(E3)
BobWhite_c911_127	7A	128	6.70(E1)/6.61(E3)		6.94(E1)/10.36(E3)
BS00030911_51	7A	128	6.56(E1)/5.96(E2)		6.49(E1)/7.17(E2)/7.27(E3)
BS00066651_51	7A	128	6.74(E1)		6.85(E1)/6.80(E2)/7.82(E3)
CAP11_c4929_307	7A	128			5.73(E3)				6.25(E2)
CAP7_c10133_40	7A	128	7.80(E1)/6.68(E2)		6.57(E1)/6.98(E2)/6.37(E3)
Excalibur_c4759_564	7A	128	7.10(E1)/6.02(E2)		7.40(E1)/7.41(E2)/7.50(E3)
GENE-4859_218	7A	128	6.47(E1)/6.50(E3)		7.31(E1)/8.63(E3)
GENE-4953_139	7A	128	6.59(E1)/5.96(E2)		7.17(E2)/7.01(E3)
IAAV285	7A	128	6.43(E1)/5.95(E2)		7.18(E2)/6.71(E3)
IAAV5328	7A	128	6.40(E1)/5.95(E2)		6.34(E1)/7.18(E2)/6.97(E3)
Ku_c12129_1036	7A	128			6.76(E3)				6.22(E2)
Ku_c39614_436	7A	128			6.32(E3)				6.25(E2)
Kukri_c27692_822	7A	128	6.40(E1)/5.95(E2)		6.34(E1)/7.18(E2)/6.97(E3)
Kukri_c36710_1007	7A	128	6.40(E1)/5.95(E2)		6.34(E1)/7.18(E2)/6.97(E3)
Kukri_c39894_178	7A	128	6.46(E1)		7.08(E1)
Kukri_c55196_445	7A	128			6.32(E3)				6.25(E2)
Kukri_c9608_2032	7A	128			6.77(E3)				6.29(E2)
RAC875_c32895_304	7A	128	6.40(E1)/5.95(E2)		6.34(E1)/7.18(E2)/6.97(E3)
RAC875_c8013_706	7A	128			5.73(E3)				6.25(E2)
TA002579-1137	7A	128	6.40(E1)/5.95(E2)		6.34(E1)/7.18(E2)/6.97(E3)
wsnp_Ex_c48973_53712625	7A	128		6.32(E3)					6.25(E3)
wsnp_Ex_c200_391493	7A	128	6.99(E3)		8.19(E3)
wsnp_Ex_c44547_50572744	7A	128			6.76(E3)				6.22(E2)
wsnp_Ex_rep_c69838_68798283	7A	128			5.92(E2)				6.21(E2)
wsnp_Ex_rep_c69838_68799256	7A	128			6.14(E3)				6.29(E2)
wsnp_JD_c13991_13843599	7A	128			6.32(E3)				6.25(E2)
wsnp_Ku_c15719_24419781	7A	128			5.73(E3)				6.25(E2)
BobWhite_rep_c49997_147	7A	130			5.73(E3)				6.25(E2)
GENE-4897_105	7A	130			5.73(E3)				6.25(E2)
Kukri_c19025_244	7A	130			5.73(E3)				6.25(E2)
Ra_c38_1099	7A	130			6.32(E3)				6.85(E2)
RAC875_c64241_470	7A	130			6.59(E3)				6.29(E2)
RFL_Contig428_290	7A	130			7.17(E3)				6.29(E2)
RFL_Contig2888_255	7A	130			6.52(E3)				6.21(E2)
wsnp_Ex_c11350_18330107	7A	130			6.42(E3)				7.11(E2)
wsnp_Ku_c24742_34711973	7A	130			5.87(E3)				6.30(E2)
BS00093512_51	7A	148			9.98(E1)/6.46(E2))/11.41(E3)/9.98(E4)/9.07(E5)				16.62(E1)
Tdurum_contig61966_1069	7A	148			9.98(E1)/6.46(E2)/11.41(E3)/9.98(E4)/9.07(E5)				16.62(E1)
Kukri_c33620_129	7A	213	12.18(E1)	15.20(E1)			19.30(E1)	12.21(E1)	13.89(E1)
BS00064933_51	7B	168		10.5(E4)		7.86(E4)
Excalibur_c4508_1959	7D	145	7.14(E5)	6.75(E5)
